# Supplementary material for: The CpG island methylator phenotype defines an immune-cold and therapy-resistant subtype of cutaneous melanoma
Source: Front Immunol. 2026 Jun 24;17:1821360. doi: 10.3389/fimmu.2026.1821360 (PMC13341601; doi:10.3389/fimmu.2026.1821360)
Supplement: Supplementary Table 1 — Clinicopathologic features of cutaneous melanoma stratified by CIMP status. This table lists the clinicopathologic characteristics of cutaneous melanoma patients based on their CIMP (CpG Island Methylator Phenotype) status (CIMP+ vs CIMP-). [file Table1.xlsx]

## Sheet: S1
Variables		CIMP+ (n = 112)	CIMP- (n = 340)	P-value
Type (%)	Metastatic	89 ( 79.5)	260 ( 76.5)	0.599
	Primary Tumor	23 ( 20.5)	80 ( 23.5)
Age (%)	<=58	44 ( 39.3)	185 ( 54.4)	0.006
	>58	68 ( 60.7)	155 ( 45.6)
Sex (%)	Female	31 ( 27.7)	140 ( 41.2)	0.013
	Male	81 ( 72.3)	200 ( 58.8)
Pathological stage (%)	Stage I	21 ( 20.4)	55 ( 18.2)	0.643
	Stage III	39 ( 37.9)	99 ( 32.7)
	Stage III	38 ( 36.9)	131 ( 43.2)
	Stage IV	5 ( 4.9)	18 ( 5.9)
T (%)	T0	1 ( 1.1)	22 ( 7.7)	0.094
	T1	8 ( 8.5)	33 ( 11.5)
	T2	23 ( 24.5)	53 ( 18.5)
	T3	22 ( 23.4)	67 ( 23.4)
	T4	40 ( 42.6)	111 ( 38.8)
N (%)	N0	59 ( 59.0)	162 ( 54.4)	0.82
	N1	15 ( 15.0)	57 ( 19.1)
	N2	12 ( 12.0)	37 ( 12.4)
	N3	14 ( 14.0)	42 ( 14.1)
M (%)	M0	101 ( 95.3)	301 ( 94.1)	0.809
	M1	5 ( 4.7)	19 ( 5.9)
Mitotic (>1) (%)	0	6 ( 12.2)	29 ( 24.4)	0.096
	1	43 ( 87.8)	90 ( 75.6)
Clark's level (%)	I	0 ( 0.0)	1 ( 0.4)	0.494
	II	6 ( 7.3)	12 ( 5.2)
	III	15 ( 18.3)	60 ( 26.1)
	IV	44 ( 53.7)	121 ( 52.6)
	V	17 ( 20.7)	36 ( 15.7)
Ulceration status (%)	NO	45 ( 52.3)	99 ( 44.4)	0.252
	YES	41 ( 47.7)	124 ( 55.6)

## Sheet: S2
probe	P-value	CIMP+_Minus_CIMP-	FDR
cg04343794	2.36745e-22	0.304231	8.79355e-21
cg25594899	7.01895e-12	0.211895	8.59806e-11
cg14089984	1.25766e-15	0.269306	2.26194e-14
cg06443533	3.47652e-15	0.305598	5.97584e-14
cg24535439	1.50585e-13	0.215815	2.17012e-12
cg08231710	3.84451e-17	0.287354	8.03809e-16
cg06943420	6.448e-19	0.327331	1.63555e-17
cg11648594	1.49437e-22	0.334986	5.74545e-21
cg03136646	3.4177e-18	0.247164	7.94271e-17
cg26067203	1.04669e-20	0.301846	3.23748e-19
cg23621729	3.38101e-15	0.201898	5.81869e-14
cg26610624	1.39832e-14	0.224919	2.25309e-13
cg11229543	1.27003e-11	0.213363	1.51959e-10
cg04021697	1.02231e-21	0.346616	3.50466e-20
cg21000072	8.34033e-20	0.212315	2.32392e-18
cg16823083	1.92047e-21	0.27675	6.3839e-20
cg07382920	8.80804e-17	0.222474	1.76554e-15
cg25731359	1.7976e-17	0.219249	3.87213e-16
cg20611911	1.02258e-15	0.23015	1.85476e-14
cg14781922	1.8521e-11	0.208032	2.1764e-10
cg00295572	1.15899e-10	0.202257	1.2511e-09
cg13495205	3.94757e-14	0.27253	6.03941e-13
cg00282347	1.8681e-17	0.262195	4.01186e-16
cg11726911	6.56849e-16	0.206863	1.21198e-14
cg17175208	3.26424e-18	0.276906	7.59848e-17
cg17515966	1.6657e-26	0.206647	9.99301e-25
cg00549463	2.37574e-18	0.3027	5.6409e-17
cg18086187	8.93814e-17	0.290189	1.78993e-15
cg03994053	7.10765e-15	0.234907	1.18226e-13
cg16134717	4.58323e-21	0.229736	1.46976e-19
cg04779720	7.84905e-12	0.204732	9.57374e-11
cg26887379	2.16752e-22	0.323179	8.10025e-21
cg26937389	2.49838e-21	0.272531	8.2281e-20
cg26917873	3.17271e-20	0.278362	9.27599e-19
cg01083689	1.54442e-20	0.24338	4.69203e-19
cg20390613	2.56181e-21	0.231944	8.42399e-20
cg17935811	1.12103e-29	0.258755	1.02099e-27
cg11791751	1.26859e-13	0.24545	1.84815e-12
cg18877506	4.25485e-21	0.254528	1.3696e-19
cg21819468	6.31312e-20	0.331697	1.77997e-18
cg05281894	2.63733e-17	0.26154	5.59075e-16
cg09804380	6.83866e-16	0.277763	1.25911e-14
cg24671344	3.58526e-15	0.279884	6.1578e-14
cg06940705	4.86958e-14	0.225101	7.37865e-13
cg18228326	1.6428e-20	0.304516	4.9751e-19
cg17183414	3.12095e-20	0.285386	9.13091e-19
cg15185794	6.10757e-22	0.26794	2.14367e-20
cg25020286	2.34794e-12	0.25688	3.01722e-11
cg05052324	1.73555e-11	0.209866	2.04564e-10
cg07536847	4.20159e-15	0.229244	7.15309e-14
cg18202521	9.9748e-26	0.232529	5.47652e-24
cg12798157	3.70802e-29	0.327478	3.11788e-27
cg11376198	2.12852e-28	0.257121	1.59509e-26
cg07180458	2.20684e-25	0.310105	1.16665e-23
cg17594860	5.28486e-15	0.257022	8.88752e-14
cg07147364	2.20478e-15	0.209986	3.86765e-14
cg16650717	3.95068e-13	0.232735	5.47189e-12
cg03048314	6.55066e-15	0.267318	1.0943e-13
cg23677039	3.66172e-19	0.367672	9.56637e-18
cg01054622	4.2719e-20	0.365196	1.22795e-18
cg22527425	5.33129e-18	0.293357	1.21454e-16
cg10146267	9.10536e-14	0.241736	1.3444e-12
cg11337018	8.1247e-13	0.26067	1.08894e-11
cg12394377	2.81281e-16	0.208195	5.39269e-15
cg21273275	2.66997e-10	0.216838	2.78098e-09
cg04471507	4.5512e-18	0.223294	1.04687e-16
cg11709544	3.76602e-15	0.208675	6.44752e-14
cg09796501	2.40725e-18	0.304875	5.7062e-17
cg14076195	3.40193e-19	0.356178	8.9204e-18
cg26314868	1.10829e-19	0.331953	3.03855e-18
cg07766612	9.53533e-23	0.322337	3.72987e-21
cg00703260	5.7597e-22	0.34023	2.03159e-20
cg10706454	9.05275e-22	0.359472	3.13108e-20
cg20809881	3.72016e-19	0.262974	9.71312e-18
cg00563229	2.81486e-20	0.321546	8.26937e-19
cg00265863	1.93244e-20	0.304941	5.80888e-19
cg06352370	2.89183e-17	0.271109	6.11205e-16
cg24311947	8.0147e-19	0.266603	2.01026e-17
cg24091371	1.1946e-17	0.30719	2.62892e-16
cg27567593	4.00558e-18	0.210159	9.26359e-17
cg09232440	8.0735e-20	0.261945	2.25251e-18
cg01656955	1.37942e-18	0.246345	3.35164e-17
cg18862767	2.7893e-16	0.230998	5.35002e-15
cg00990022	1.86359e-23	0.257782	7.88563e-22
cg07317551	3.36458e-29	0.379178	2.83467e-27
cg23962483	1.53225e-12	0.223089	1.99848e-11
cg13181052	1.13991e-09	0.200744	1.12037e-08
cg10390736	1.24645e-09	0.201312	1.21947e-08
cg26710722	3.13125e-23	0.250787	1.28731e-21
cg14844588	3.35632e-25	0.267301	1.72938e-23
cg23847109	3.44886e-19	0.262817	9.03791e-18
cg05125578	6.09959e-22	0.317784	2.14263e-20
cg04900427	5.66668e-23	0.373428	2.27279e-21
cg21167628	4.56454e-19	0.356093	1.18381e-17
cg10633601	6.16657e-22	0.311943	2.1626e-20
cg03752218	1.25871e-13	0.206228	1.83563e-12
cg21834207	1.36759e-12	0.226014	1.79358e-11
cg10989897	6.13702e-17	0.231563	1.25427e-15
cg18202449	5.62293e-17	0.22478	1.15196e-15
cg19098763	5.61219e-19	0.292967	1.43548e-17
cg09068158	8.97318e-25	0.209409	4.36052e-23
cg17088631	1.35331e-17	0.259596	2.95687e-16
cg11279444	1.80619e-15	0.288817	3.19998e-14
cg01394819	1.34604e-19	0.373185	3.65985e-18
cg13764106	5.79555e-20	0.328633	1.64163e-18
cg22130834	1.56024e-30	0.263007	1.5868e-28
cg26666107	3.04668e-17	0.222074	6.42344e-16
cg09072162	9.55118e-17	0.270915	1.90733e-15
cg08625289	2.58432e-22	0.321405	9.52452e-21
cg26246897	5.72541e-22	0.331592	2.02167e-20
cg04996523	8.75136e-14	0.22637	1.29572e-12
cg12128740	1.99165e-15	0.311488	3.50384e-14
cg10139846	2.52824e-14	0.26836	3.95436e-13
cg00460049	4.06703e-49	0.269836	6.4342e-46
cg14610403	2.02601e-50	0.226988	4.121e-47
cg17162576	6.19071e-49	0.289841	9.11849e-46
cg09318375	1.56438e-45	0.302815	1.31025e-42
cg17284804	1.38803e-52	0.333548	3.95265e-49
cg03726881	2.92175e-21	0.253109	9.54148e-20
cg20785136	8.42649e-20	0.229764	2.34487e-18
cg13823136	5.19044e-12	0.222614	6.43757e-11
cg13463054	5.9929e-12	0.242622	7.38779e-11
cg16409049	2.24877e-15	0.233496	3.93835e-14
cg23241335	1.62034e-15	0.222414	2.88627e-14
cg02154252	1.33422e-22	0.202664	5.15291e-21
cg18592365	1.68291e-21	0.203286	5.62044e-20
cg01144693	2.38257e-18	0.223523	5.65396e-17
cg07553626	8.63933e-25	0.359569	4.20786e-23
cg13554207	6.35661e-23	0.31613	2.53997e-21
cg25375340	9.78e-20	0.33591	2.7039e-18
cg07478468	1.18496e-40	0.303387	5.01145e-38
cg06402325	8.87042e-35	0.232944	1.78726e-32
cg09264282	4.97766e-33	0.303313	7.56657e-31
cg24395801	2.36531e-27	0.276273	1.55198e-25
cg21913319	2.27243e-26	0.281946	1.35003e-24
cg24700222	1.67652e-31	0.333751	1.9728e-29
cg25232660	2.02068e-16	0.229246	3.90913e-15
cg10832495	6.20668e-19	0.274407	1.57808e-17
cg18221467	2.36687e-19	0.292112	6.29912e-18
cg16358430	6.51859e-20	0.244911	1.83547e-18
cg11954479	1.10926e-22	0.320264	4.31532e-21
cg14475915	4.74052e-22	0.252148	1.69875e-20
cg16297569	8.89004e-28	0.322167	6.09532e-26
cg18182148	2.40757e-31	0.335092	2.74971e-29
cg24683414	7.1747e-31	0.368977	7.54846e-29
cg09549015	3.16429e-15	0.203252	5.4766e-14
cg04703241	8.04464e-12	0.221817	9.8039e-11
cg26266842	1.28334e-21	0.308024	4.34719e-20
cg02628801	1.06883e-16	0.227068	2.11856e-15
cg05338680	4.85701e-20	0.262667	1.38589e-18
cg25012864	2.04849e-15	0.285729	3.60087e-14
cg13932362	1.23117e-37	0.434751	3.81082e-35
cg00009167	7.92103e-36	0.346968	1.79019e-33
cg09820792	2.59185e-34	0.334255	4.96461e-32
cg20420826	1.64342e-20	0.255905	4.9751e-19
cg10442913	1.95244e-16	0.203515	3.7874e-15
cg11342277	6.89323e-13	0.246588	9.31968e-12
cg01105494	1.94786e-14	0.26165	3.08959e-13
cg16240368	1.04704e-11	0.208316	1.26376e-10
cg05940231	5.45843e-17	0.212649	1.11933e-15
cg25340966	4.69997e-16	0.248752	8.79366e-15
cg13899718	3.3734e-19	0.218391	8.85104e-18
cg07911225	1.27644e-21	0.258015	4.32724e-20
cg16683920	4.4971e-24	0.282179	2.01145e-22
cg16899920	1.03757e-17	0.218361	2.29756e-16
cg19970699	3.34739e-16	0.208055	6.36616e-15
cg02856953	3.1102e-17	0.290827	6.54444e-16
cg24251193	3.96103e-12	0.218559	4.96757e-11
cg16489895	2.91516e-12	0.201913	3.70819e-11
cg02849695	1.29663e-17	0.231797	2.83736e-16
cg17150246	5.05097e-32	0.328896	6.35875e-30
cg23651323	4.31908e-27	0.255706	2.75769e-25
cg27223727	4.03394e-13	0.233793	5.57817e-12
cg08460041	7.41772e-15	0.233794	1.23191e-13
cg23971170	3.29689e-26	0.21151	1.9265e-24
cg00002719	1.47984e-15	0.291131	2.65148e-14
cg23818870	2.90955e-16	0.239063	5.56817e-15
cg16998150	1.20189e-20	0.263881	3.67756e-19
cg08047907	1.16788e-18	0.292062	2.86372e-17
cg24808280	4.21364e-20	0.306931	1.21422e-18
cg02011074	3.00944e-18	0.231531	7.04374e-17
cg13990746	7.22071e-21	0.2592	2.26956e-19
cg11973900	2.1992e-11	0.210231	2.56453e-10
cg13931925	1.36201e-17	0.234814	2.97282e-16
cg13059719	1.5021e-17	0.235497	3.25862e-16
cg00008036	4.8524e-20	0.221726	1.3855e-18
cg09683824	6.88906e-14	0.250418	1.03034e-12
cg02974928	3.28958e-11	0.201914	3.75506e-10
cg04902729	3.99113e-17	0.263552	8.31615e-16
cg07386190	8.2217e-13	0.233773	1.10022e-11
cg27525037	5.03123e-13	0.282393	6.91025e-12
cg15389472	3.96245e-13	0.268304	5.48642e-12
cg14664759	3.20326e-12	0.201914	4.05654e-11
cg09177518	1.43061e-16	0.208913	2.80829e-15
cg22671471	1.18576e-14	0.202668	1.92804e-13
cg13364881	1.73093e-25	0.310404	9.23054e-24
cg16353957	3.36275e-14	0.23153	5.19681e-13
cg21606780	7.82578e-24	0.304358	3.44617e-22
cg07214572	1.53341e-20	0.219514	4.6619e-19
cg24085809	1.05019e-30	0.38129	1.08617e-28
cg17521338	2.15139e-25	0.373685	1.13875e-23
cg13501359	4.56513e-25	0.343078	2.29682e-23
cg17733100	5.06139e-32	0.351175	6.35875e-30
cg15250507	4.85294e-31	0.293054	5.20838e-29
cg00909514	4.25718e-33	0.350998	6.63669e-31
cg17463149	1.59682e-21	0.238817	5.34128e-20
cg19570545	2.10651e-18	0.218059	5.02117e-17
cg27425612	3.11984e-16	0.235837	5.95194e-15
cg23291161	2.4555e-20	0.266672	7.29899e-19
cg25947945	3.7746e-23	0.253784	1.53994e-21
cg26539023	1.73229e-22	0.22649	6.58318e-21
cg03585778	4.99306e-15	0.234778	8.42e-14
cg09936645	1.94648e-14	0.218057	3.08855e-13
cg04439623	1.95896e-17	0.303248	4.20203e-16
cg12034118	3.20897e-24	0.327154	1.45976e-22
cg22338127	7.29156e-25	0.27639	3.58411e-23
cg25204440	9.48839e-24	0.275409	4.13568e-22
cg09509183	1.17618e-24	0.281736	5.63237e-23
cg22029157	1.00767e-25	0.261539	5.52535e-24
cg24365042	6.96963e-17	0.291122	1.41563e-15
cg15831613	2.88076e-12	0.216004	3.66881e-11
cg16410706	1.80754e-17	0.265915	3.88962e-16
cg09952946	1.00192e-19	0.242764	2.76645e-18
cg22419039	4.29355e-23	0.354977	1.74334e-21
cg06634716	2.35159e-33	0.239138	3.77624e-31
cg00913949	5.65155e-37	0.250325	1.54748e-34
cg25755575	7.34243e-46	0.263488	6.65091e-43
cg22118524	4.82183e-33	0.268002	7.38224e-31
cg24630419	9.45549e-29	0.217434	7.46564e-27
cg25851842	3.37787e-16	0.258826	6.42127e-15
cg02367736	1.27403e-09	0.206814	1.24503e-08
cg09767598	5.63359e-31	0.420426	5.98604e-29
cg21878149	8.03122e-16	0.215743	1.46918e-14
cg00172597	8.95498e-15	0.225435	1.47688e-13
cg08892600	2.12437e-17	0.213365	4.54393e-16
cg18564989	1.29117e-15	0.219443	2.32026e-14
cg11647690	8.94244e-13	0.202397	1.1933e-11
cg05347845	4.16966e-20	0.35649	1.20343e-18
cg02767613	1.09431e-21	0.287042	3.74246e-20
cg04030615	9.96419e-17	0.256796	1.98164e-15
cg11689813	2.08486e-23	0.318554	8.75663e-22
cg00064261	1.44259e-21	0.219253	4.85198e-20
cg20025656	1.96018e-23	0.221095	8.27363e-22
cg12908399	3.05118e-24	0.250484	1.39243e-22
cg04900080	8.33838e-19	0.234909	2.08655e-17
cg17816394	2.58111e-11	0.200536	2.97657e-10
cg09649610	1.30464e-11	0.206937	1.56012e-10
cg22941646	2.20837e-14	0.23497	3.47442e-13
cg13455717	5.269e-14	0.234005	7.96128e-13
cg02957057	1.44455e-16	0.221784	2.83306e-15
cg00095594	7.73772e-18	0.307936	1.73682e-16
cg07157830	4.7711e-17	0.322641	9.84054e-16
cg16549308	7.06588e-18	0.323953	1.59103e-16
cg12613383	1.19595e-23	0.203195	5.1653e-22
cg14075221	3.09683e-17	0.244788	6.51952e-16
cg15176829	4.50098e-34	0.263771	8.18124e-32
cg03596016	2.46211e-42	0.371421	1.23728e-39
cg08535928	3.78522e-35	0.343149	7.96481e-33
cg03340119	4.96257e-33	0.249825	7.56657e-31
cg13354988	5.54005e-22	0.214665	1.96548e-20
cg19867917	9.97691e-39	0.207067	3.52201e-36
cg23153655	4.67112e-16	0.216417	8.74352e-15
cg23058177	1.98349e-14	0.212577	3.14377e-13
cg14035550	4.34826e-17	0.295601	9.02069e-16
cg19024632	8.9729e-26	0.238433	4.97118e-24
cg14482308	3.96504e-23	0.288039	1.61455e-21
cg27365825	1.20425e-21	0.265524	4.0955e-20
cg09282497	2.91486e-22	0.276465	1.06599e-20
cg15237819	2.04878e-31	0.397482	2.37164e-29
cg23719318	3.16547e-31	0.380902	3.51202e-29
cg19500479	1.35662e-24	0.288258	6.46021e-23
cg18552861	2.02006e-21	0.289245	6.69411e-20
cg05899618	2.48437e-20	0.264469	7.37456e-19
cg25160978	3.43952e-17	0.233206	7.20899e-16
cg00399175	2.47786e-24	0.284819	1.14423e-22
cg24563094	1.2696e-25	0.347268	6.88211e-24
cg02096396	9.48527e-21	0.318878	2.95524e-19
cg10883621	1.02822e-27	0.253085	6.98257e-26
cg02583525	3.42194e-25	0.273511	1.75894e-23
cg11525280	9.04048e-28	0.383719	6.18853e-26
cg01734112	1.95467e-24	0.300265	9.08529e-23
cg14013195	2.95176e-25	0.321986	1.52829e-23
cg23482427	9.13043e-18	0.278014	2.03022e-16
cg17263053	4.46282e-20	0.226283	1.27939e-18
cg04319606	1.515e-15	0.242112	2.71106e-14
cg24538947	9.1507e-16	0.232539	1.6653e-14
cg10150686	1.44032e-14	0.229649	2.31552e-13
cg05350188	3.05513e-15	0.260095	5.29197e-14
cg22734086	9.43967e-15	0.239702	1.55442e-13
cg04917511	1.90101e-14	0.287235	3.02202e-13
cg09153930	1.31682e-13	0.208343	1.91711e-12
cg07285673	1.35419e-17	0.273487	2.95727e-16
cg09695033	1.33981e-17	0.266662	2.92885e-16
cg25737323	1.41958e-17	0.340474	3.09154e-16
cg13257636	7.21265e-17	0.301556	1.4636e-15
cg23428985	1.60256e-15	0.299915	2.85698e-14
cg23255835	2.46927e-15	0.299891	4.31214e-14
cg04253876	5.65827e-16	0.218964	1.04947e-14
cg11324999	9.81921e-17	0.227109	1.95537e-15
cg16060486	6.48633e-16	0.220979	1.19734e-14
cg07057636	2.61644e-16	0.225909	5.02975e-15
cg01936270	1.36158e-12	0.21952	1.78623e-11
cg12206199	1.15872e-18	0.215861	2.84452e-17
cg09368936	2.7366e-31	0.24163	3.08427e-29
cg08421126	1.27639e-27	0.231265	8.57248e-26
cg26360792	9.21054e-31	0.239653	9.59581e-29
cg27299406	3.28763e-31	0.280866	3.61936e-29
cg09480054	2.65593e-33	0.241078	4.249e-31
cg01561916	4.86761e-29	0.200019	4.04513e-27
cg02711647	8.60924e-17	0.316781	1.72731e-15
cg20318845	2.30315e-19	0.238466	6.14102e-18
cg19403014	7.00699e-13	0.216691	9.45966e-12
cg11806442	9.78847e-22	0.247558	3.37461e-20
cg17765304	1.95551e-21	0.263236	6.49024e-20
cg09831207	7.33224e-21	0.272348	2.30122e-19
cg16100120	7.07319e-26	0.24377	4.00174e-24
cg05385513	2.83588e-26	0.256104	1.66394e-24
cg06528559	9.38006e-37	0.205055	2.53588e-34
cg22197050	1.15275e-32	0.200846	1.61441e-30
cg06192497	8.6488e-35	0.26571	1.75087e-32
cg02606403	1.23989e-28	0.244853	9.5255e-27
cg23116322	1.1985e-14	0.229292	1.94654e-13
cg01940425	1.82058e-10	0.206676	1.92585e-09
cg26095658	4.8189e-29	0.211807	4.01247e-27
cg04608900	1.01985e-22	0.239542	3.98198e-21
cg13265869	1.16074e-20	0.345714	3.56442e-19
cg22827124	8.02779e-20	0.241938	2.24122e-18
cg08972867	1.94392e-63	0.404191	2.76782e-59
cg10944735	2.33882e-56	0.328426	1.24878e-52
cg00013475	2.25475e-51	0.316815	4.81558e-48
cg17880014	1.09501e-18	0.235285	2.69899e-17
cg26540905	3.19457e-17	0.255513	6.71573e-16
cg16626884	1.03242e-14	0.233374	1.68965e-13
cg05053562	3.05064e-15	0.263287	5.28632e-14
cg16236766	2.23773e-13	0.201905	3.17031e-12
cg16877924	2.98416e-13	0.253449	4.18066e-12
cg12529672	2.32355e-12	0.201949	2.98767e-11
cg25361106	1.11702e-18	0.2139	2.7469e-17
cg18409528	4.23901e-19	0.282192	1.10206e-17
cg21068480	3.48067e-20	0.219875	1.01486e-18
cg24399924	4.44012e-18	0.25685	1.02242e-16
cg01472882	2.69019e-16	0.221236	5.16688e-15
cg18815025	5.66365e-18	0.245398	1.28614e-16
cg03128635	1.09832e-18	0.329382	2.70558e-17
cg23571433	2.87708e-18	0.280037	6.74133e-17
cg01751470	2.33564e-15	0.264172	4.0888e-14
cg09662694	8.66081e-17	0.298887	1.73684e-15
cg12606911	5.24735e-33	0.318307	7.92016e-31
cg06804210	4.55551e-30	0.204762	4.40246e-28
cg13535212	1.12758e-14	0.208805	1.84115e-13
cg09983051	7.80746e-18	0.205815	1.75063e-16
cg04804539	5.36054e-17	0.220487	1.10084e-15
cg21542793	8.69805e-29	0.210632	6.91876e-27
cg18720905	4.57483e-23	0.289835	1.85402e-21
cg17932631	1.62105e-24	0.30721	7.65118e-23
cg13997864	8.68182e-24	0.320683	3.80353e-22
cg11270393	8.01197e-24	0.395884	3.51728e-22
cg08983217	1.38606e-24	0.267985	6.5857e-23
cg17968795	6.81353e-47	0.321699	7.46256e-44
cg04787024	3.27779e-42	0.384328	1.62803e-39
cg09236434	3.15487e-28	0.286244	2.30754e-26
cg03171465	6.50866e-21	0.216473	2.05331e-19
cg04532229	1.54642e-12	0.227189	2.01572e-11
cg06499647	8.98859e-29	0.293863	7.12333e-27
cg07510423	1.46642e-25	0.274305	7.88895e-24
cg05311412	1.88489e-12	0.240207	2.43757e-11
cg14613271	8.64531e-12	0.224278	1.0494e-10
cg18771173	2.89839e-12	0.234773	3.68796e-11
cg26001902	1.15622e-13	0.282194	1.69155e-12
cg11729679	2.60416e-22	0.267788	9.58936e-21
cg09907170	1.87631e-21	0.22603	6.2468e-20
cg26001287	1.58532e-18	0.27215	3.83014e-17
cg00930628	3.01195e-13	0.213611	4.21545e-12
cg19613432	7.57551e-25	0.252717	3.71087e-23
cg14274989	7.48449e-23	0.2344	2.96019e-21
cg06946452	1.05222e-16	0.255627	2.08714e-15
cg24001710	6.67094e-23	0.267192	2.65811e-21
cg26990102	3.60531e-27	0.371996	2.3158e-25
cg18582824	1.95224e-12	0.212368	2.52239e-11
cg07262244	2.22944e-11	0.218265	2.59554e-10
cg09015973	4.06291e-09	0.205481	3.74509e-08
cg23302570	5.92821e-22	0.279225	2.08586e-20
cg25534294	4.70196e-14	0.204937	7.14239e-13
cg11856810	1.50562e-13	0.237599	2.17012e-12
cg09408768	2.36133e-19	0.243582	6.29206e-18
cg16171838	4.44307e-29	0.407957	3.72129e-27
cg18061904	1.81163e-23	0.323931	7.69223e-22
cg18514922	1.96894e-33	0.265258	3.21004e-31
cg14819504	6.22874e-35	0.244817	1.29156e-32
cg10825876	1.27153e-18	0.236995	3.10539e-17
cg20357910	2.25491e-19	0.328424	6.01991e-18
cg26873705	1.02846e-22	0.298548	4.00829e-21
cg08813062	4.04294e-15	0.207447	6.89949e-14
cg03181248	1.40272e-14	0.207372	2.25932e-13
cg07939836	6.84066e-34	0.248231	1.20246e-31
cg21715488	5.65502e-28	0.26198	3.98605e-26
cg08431899	2.27068e-35	0.251267	4.94858e-33
cg26149275	3.8404e-34	0.233998	7.13229e-32
cg07802350	1.12837e-32	0.237544	1.58548e-30
cg10418524	7.29249e-29	0.240313	5.93331e-27
cg01405040	9.91194e-45	0.260348	6.61544e-42
cg18022224	6.24846e-31	0.251626	6.60651e-29
cg03874199	7.62048e-39	0.243589	2.73537e-36
cg20649017	3.65262e-25	0.249825	1.86629e-23
cg21591742	1.41508e-23	0.283152	6.08101e-22
cg10364040	2.58511e-26	0.325825	1.52098e-24
cg25371634	2.42077e-23	0.29976	1.0098e-21
cg00035316	4.16575e-20	0.225557	1.20311e-18
cg18448949	3.15638e-21	0.245719	1.02607e-19
cg21815667	1.05086e-15	0.230323	1.90363e-14
cg18702197	6.39569e-23	0.215257	2.5532e-21
cg24704177	9.46025e-26	0.209121	5.20584e-24
cg06145336	2.67487e-30	0.209202	2.61458e-28
cg22874858	4.81951e-12	0.218447	5.99665e-11
cg16851924	7.18336e-16	0.282947	1.32087e-14
cg06499484	4.35222e-20	0.319009	1.24936e-18
cg08065101	4.83009e-21	0.316288	1.54661e-19
cg19768950	1.75484e-23	0.337283	7.45852e-22
cg02019072	1.48949e-23	0.326604	6.38087e-22
cg06830784	3.00601e-24	0.283104	1.37328e-22
cg20701689	1.99238e-23	0.250711	8.40123e-22
cg07317641	2.73513e-24	0.315195	1.2576e-22
cg04037038	6.32111e-25	0.32626	3.12869e-23
cg10396546	1.54964e-20	0.306987	4.70453e-19
cg07548607	6.86323e-14	0.273621	1.02684e-12
cg05907046	1.24742e-18	0.29106	3.04973e-17
cg24617723	4.54725e-20	0.230164	1.30185e-18
cg16516691	7.06169e-17	0.227988	1.43365e-15
cg09606941	3.0387e-20	0.228627	8.90249e-19
cg21660960	1.94743e-20	0.321792	5.84984e-19
cg05783139	6.00667e-22	0.303479	2.11173e-20
cg13356896	5.01964e-22	0.356426	1.79126e-20
cg07495363	1.10189e-21	0.336918	3.76538e-20
cg24589459	3.01143e-32	0.344801	3.92175e-30
cg00926400	1.38516e-45	0.302279	1.18334e-42
cg16002818	1.18376e-40	0.239925	5.01145e-38
cg13000082	4.5417e-34	0.402821	8.22029e-32
cg24569637	9.85974e-34	0.418318	1.67127e-31
cg08266417	4.29283e-36	0.423079	1.00752e-33
cg09729613	2.07958e-37	0.347064	6.16869e-35
cg08952506	1.65941e-37	0.384621	5.06296e-35
cg02657832	1.55699e-32	0.31763	2.11805e-30
cg02144933	1.17739e-34	0.326589	2.33918e-32
cg07076277	8.62499e-12	0.209203	1.04723e-10
cg01288372	5.95777e-47	0.386004	6.878e-44
cg25057743	6.63681e-30	0.285796	6.25809e-28
cg18853435	2.57613e-11	0.213631	2.97162e-10
cg15680624	1.54247e-21	0.335249	5.16757e-20
cg24374738	2.15319e-22	0.280336	8.05372e-21
cg14731653	6.93282e-21	0.338771	2.18067e-19
cg20888386	4.21085e-16	0.220136	7.90274e-15
cg15490781	1.1939e-14	0.249844	1.9398e-13
cg26058016	3.48732e-16	0.268362	6.60874e-15
cg10530164	5.55975e-25	0.250956	2.7776e-23
cg14358282	1.87382e-31	0.285872	2.18689e-29
cg08640923	8.93856e-23	0.251241	3.50607e-21
cg03970036	1.25487e-12	0.230218	1.65335e-11
cg01382864	7.84729e-15	0.207641	1.30123e-13
cg25925023	2.60574e-20	0.231103	7.71874e-19
cg18984724	4.86295e-19	0.239609	1.25587e-17
cg15634877	5.57201e-37	0.250385	1.53554e-34
cg12213062	2.5874e-45	0.304634	2.00947e-42
cg24207529	3.1985e-32	0.252381	4.15271e-30
cg03267697	1.44015e-19	0.204352	3.90826e-18
cg23604012	4.02687e-14	0.240935	6.15632e-13
cg20598560	3.90101e-13	0.20031	5.40661e-12
cg00043095	3.75752e-13	0.271346	5.21281e-12
cg12678667	9.01511e-16	0.218811	1.64213e-14
cg21430539	8.2356e-15	0.200547	1.36297e-13
cg06857614	8.76459e-14	0.242658	1.29723e-12
cg10413944	1.83402e-10	0.214195	1.93863e-09
cg00063174	3.00873e-11	0.203831	3.44183e-10
cg26146617	3.07844e-18	0.298194	7.19341e-17
cg07797231	2.44812e-31	0.229946	2.78857e-29
cg02058731	5.41605e-29	0.214907	4.47479e-27
cg22708248	2.06839e-28	0.225972	1.55275e-26
cg09681167	7.59132e-33	0.244844	1.1067e-30
cg17397592	6.41738e-17	0.22585	1.30782e-15
cg09521719	3.76227e-16	0.203413	7.10771e-15
cg10984625	1.87652e-12	0.202817	2.42822e-11
cg15579587	1.62401e-11	0.22318	1.9216e-10
cg27418586	3.19439e-15	0.210855	5.52199e-14
cg26913248	3.97392e-22	0.213816	1.43609e-20
cg10966876	3.56679e-19	0.222731	9.32979e-18
cg04840356	2.62676e-20	0.242792	7.7756e-19
cg06738242	9.09252e-27	0.270134	5.62065e-25
cg12440105	2.06353e-20	0.218148	6.18552e-19
cg13604246	1.56679e-11	0.222422	1.85903e-10
cg20002504	1.63476e-12	0.219049	2.12375e-11
cg23302603	9.72436e-16	0.270269	1.76606e-14
cg01295518	3.73655e-11	0.205705	4.24035e-10
cg05596265	8.34313e-21	0.254651	2.607e-19
cg27264249	1.83785e-22	0.305764	6.95957e-21
cg09405169	1.82902e-19	0.323104	4.90436e-18
cg04632671	1.22196e-22	0.341391	4.74078e-21
cg15863826	1.40211e-18	0.244764	3.40484e-17
cg10397322	1.18448e-14	0.215226	1.92669e-13
cg13447539	7.47879e-15	0.204272	1.24157e-13
cg27526665	6.7615e-17	0.234396	1.37467e-15
cg27622506	2.86112e-23	0.26328	1.18538e-21
cg21303011	9.20202e-26	0.288081	5.07835e-24
cg00323305	1.66863e-24	0.297821	7.8584e-23
cg25336332	4.24599e-22	0.27344	1.53053e-20
cg03287940	3.08266e-21	0.27245	1.00439e-19
cg07647822	3.11443e-21	0.21076	1.0132e-19
cg12258785	1.871e-22	0.276644	7.07883e-21
cg05935571	1.99549e-16	0.323096	3.86214e-15
cg08196359	3.65288e-22	0.375835	1.32231e-20
cg18310412	8.29271e-18	0.276359	1.85457e-16
cg12624667	2.15533e-17	0.249998	4.60242e-16
cg20684180	6.56441e-28	0.331678	4.60425e-26
cg23881725	7.76895e-27	0.28955	4.84454e-25
cg08206536	1.51038e-14	0.263365	2.4254e-13
cg14999291	4.53559e-15	0.251415	7.67279e-14
cg12534466	7.13553e-14	0.252186	1.06571e-12
cg03336678	2.35769e-16	0.276176	4.54051e-15
cg07863244	3.95916e-16	0.299867	7.45331e-15
cg17536784	9.57152e-17	0.291341	1.90961e-15
cg17619311	6.19928e-20	0.224963	1.75134e-18
cg03340649	7.36792e-14	0.206396	1.09812e-12
cg10469100	4.66273e-14	0.225711	7.08703e-13
cg20717205	1.3083e-14	0.269005	2.11282e-13
cg17092624	9.12192e-14	0.212699	1.34638e-12
cg06225133	4.38297e-15	0.282837	7.43521e-14
cg24173921	9.75915e-15	0.273525	1.60332e-13
cg08430604	8.56691e-11	0.217434	9.36855e-10
cg24674304	5.5428e-13	0.214761	7.56424e-12
cg00158683	4.43071e-36	0.314282	1.0342e-33
cg08772752	2.40318e-32	0.357778	3.18795e-30
cg12448161	3.05651e-27	0.337332	1.97816e-25
cg00178511	9.49948e-27	0.403941	5.85527e-25
cg14957943	2.9248e-28	0.357026	2.14661e-26
cg09367648	1.47641e-20	0.238814	4.5014e-19
cg06679760	1.56423e-19	0.284536	4.23153e-18
cg07707611	3.29538e-19	0.284745	8.6623e-18
cg20856064	3.53984e-19	0.344156	9.26497e-18
cg17527142	6.31378e-19	0.330349	1.60341e-17
cg03791385	1.47836e-18	0.281532	3.5778e-17
cg25264370	8.62984e-19	0.259171	2.15318e-17
cg18129748	1.95977e-15	0.28023	3.45061e-14
cg11663600	1.06032e-14	0.211758	1.73397e-13
cg24308560	3.20911e-16	0.231002	6.11134e-15
cg07595663	2.66445e-12	0.205268	3.40427e-11
cg16614613	5.35187e-24	0.373911	2.37635e-22
cg11374425	1.04566e-20	0.343301	3.23663e-19
cg08252579	2.32199e-25	0.306084	1.22298e-23
cg05795931	4.12561e-32	0.404101	5.26045e-30
cg08555612	5.22975e-17	0.239797	1.07554e-15
cg11921736	7.36797e-25	0.201466	3.61335e-23
cg19768599	1.47907e-29	0.261724	1.32728e-27
cg07755390	1.58527e-22	0.300425	6.07306e-21
cg06240450	5.03258e-17	0.294972	1.03648e-15
cg07034362	2.30262e-16	0.282044	4.44047e-15
cg07800320	2.12408e-13	0.204329	3.01128e-12
cg23816347	8.18888e-30	0.316155	7.62065e-28
cg09686443	5.00624e-27	0.248714	3.17744e-25
cg01815671	8.21996e-28	0.294438	5.69069e-26
cg11229862	6.04779e-28	0.221335	4.25587e-26
cg20312228	1.59175e-32	0.223818	2.15164e-30
cg21109744	1.17416e-35	0.210209	2.59866e-33
cg10691006	3.31955e-17	0.210901	6.96778e-16
cg22122410	5.42684e-26	0.375626	3.10734e-24
cg19638477	7.12762e-27	0.329214	4.45112e-25
cg06196147	1.19806e-20	0.29426	3.66847e-19
cg20804831	7.97585e-44	0.207926	4.71234e-41
cg14845282	3.8584e-31	0.201779	4.18303e-29
cg18413131	2.29295e-41	0.386943	1.04195e-38
cg05393726	4.44648e-28	0.261621	3.16552e-26
cg10258419	7.69012e-34	0.273698	1.34075e-31
cg13621410	2.0152e-36	0.304011	5.06349e-34
cg02672493	2.61221e-35	0.277713	5.66398e-33
cg27339452	2.99086e-44	0.331884	1.87875e-41
cg25836094	1.54615e-36	0.344096	4.02706e-34
cg15739717	8.09117e-38	0.405617	2.57921e-35
cg17883067	5.75742e-36	0.323143	1.31512e-33
cg25670330	6.47424e-23	0.329945	2.58214e-21
cg15720669	6.73127e-22	0.285396	2.35099e-20
cg04111064	5.84068e-22	0.336635	2.05845e-20
cg17802942	6.68964e-21	0.284759	2.10729e-19
cg17503456	1.11459e-18	0.270487	2.7425e-17
cg10838925	2.5349e-17	0.212071	5.38161e-16
cg20532370	9.46959e-26	0.322746	5.20584e-24
cg01755562	1.36135e-12	0.234975	1.78623e-11
cg00134776	2.20575e-14	0.248933	3.47158e-13
cg08784462	3.72825e-20	0.223185	1.08188e-18
cg00970325	5.9843e-25	0.267109	2.97925e-23
cg05710753	1.74364e-24	0.342399	8.18455e-23
cg22082709	5.11848e-19	0.268285	1.31629e-17
cg22498996	6.26921e-13	0.222528	8.51205e-12
cg00301159	1.04145e-20	0.227562	3.22827e-19
cg06827247	1.45487e-19	0.320063	3.94319e-18
cg22987447	1.08989e-20	0.283014	3.36136e-19
cg17912370	1.11757e-20	0.3302	3.44174e-19
cg04008429	1.73236e-17	0.200713	3.73726e-16
cg10273210	7.00216e-18	0.203708	1.57752e-16
cg11075316	2.29149e-20	0.223439	6.84003e-19
cg11614451	2.02329e-24	0.273898	9.37363e-23
cg26433838	5.66346e-23	0.271451	2.27279e-21
cg02723904	1.09579e-26	0.34679	6.72509e-25
cg12479674	2.09771e-25	0.265051	1.11171e-23
cg13072057	1.61109e-13	0.244564	2.31398e-12
cg14228238	1.44539e-11	0.216419	1.72246e-10
cg11145160	1.46527e-42	0.263322	7.50593e-40
cg07434518	1.9489e-36	0.267679	4.9552e-34
cg07137845	9.44637e-48	0.277814	1.22273e-44
cg21474897	4.22134e-50	0.411453	7.83976e-47
cg24302235	1.28367e-49	0.259932	2.19327e-46
cg07139301	4.79167e-43	0.287783	2.59084e-40
cg14777768	7.59367e-40	0.201951	2.97581e-37
cg14768785	4.74339e-11	0.205266	5.34601e-10
cg21176048	1.3878e-14	0.254382	2.23698e-13
cg24615528	2.53135e-20	0.314477	7.50359e-19
cg08970083	7.96728e-16	0.247446	1.45873e-14
cg12781915	6.37945e-12	0.217637	7.84167e-11
cg14310674	1.24924e-15	0.24344	2.24773e-14
cg21919136	6.17979e-15	0.215758	1.03477e-13
cg07661818	2.99806e-15	0.219899	5.20366e-14
cg24550865	1.21632e-15	0.244423	2.19313e-14
cg12149391	6.49973e-19	0.261684	1.64769e-17
cg14214865	4.18653e-20	0.280199	1.20748e-18
cg14958505	8.47319e-18	0.226647	1.89097e-16
cg20835807	5.75175e-25	0.379516	2.86681e-23
cg11077561	5.56006e-24	0.310306	2.46367e-22
cg25830660	1.32673e-26	0.239757	8.06125e-25
cg17121747	2.57537e-45	0.328187	2.00947e-42
cg23462514	1.67006e-18	0.277285	4.02578e-17
cg19300568	1.57339e-12	0.238245	2.04838e-11
cg22198044	1.47383e-17	0.323922	3.20054e-16
cg01710886	1.9596e-17	0.2133	4.20203e-16
cg10745272	5.8476e-18	0.246696	1.3265e-16
cg12918895	2.45986e-19	0.298044	6.52628e-18
cg25237365	5.41676e-19	0.314931	1.38798e-17
cg23757738	5.93059e-16	0.206222	1.09807e-14
cg17584804	6.65185e-12	0.258262	8.15539e-11
cg15092343	3.48144e-32	0.203794	4.49274e-30
cg16295725	2.21164e-15	0.269978	3.87809e-14
cg23995914	1.98554e-13	0.211272	2.82708e-12
cg01698167	1.36765e-15	0.236696	2.45356e-14
cg24093763	6.08412e-33	0.34466	9.02372e-31
cg04203238	2.40053e-30	0.201996	2.37358e-28
cg19766441	5.67122e-20	0.308367	1.60854e-18
cg01493016	1.32821e-18	0.232608	3.23459e-17
cg07578695	5.24891e-21	0.282444	1.67383e-19
cg19616230	9.39157e-26	0.293121	5.17627e-24
cg02362506	4.06723e-13	0.218714	5.62239e-12
cg16565913	1.18185e-17	0.20225	2.60219e-16
cg24715245	8.61132e-18	0.20011	1.9208e-16
cg23951961	2.67279e-24	0.245545	1.23159e-22
cg07033093	6.80484e-18	0.221293	1.5363e-16
cg19009280	8.79518e-14	0.200626	1.3013e-12
cg23545105	4.90315e-45	0.399029	3.611e-42
cg10465672	5.3591e-35	0.292296	1.11665e-32
cg26731119	4.66077e-33	0.344815	7.18718e-31
cg03940064	1.19442e-18	0.245666	2.92543e-17
cg21449150	4.50216e-21	0.257909	1.44594e-19
cg06341054	1.42002e-17	0.243292	3.09154e-16
cg18608389	4.27469e-15	0.201584	7.26596e-14
cg23370536	8.33878e-15	0.232366	1.37952e-13
cg01959562	5.08157e-15	0.279749	8.5625e-14
cg03357180	2.0543e-14	0.212639	3.24877e-13
cg19045644	9.15396e-16	0.302063	1.6653e-14
cg00884221	3.09193e-16	0.294239	5.90397e-15
cg00630212	3.47258e-16	0.242267	6.58957e-15
cg08017326	7.30833e-17	0.30674	1.48091e-15
cg18804985	1.97101e-16	0.224837	3.82169e-15
cg23244559	1.24601e-14	0.247617	2.01756e-13
cg02741554	5.70535e-16	0.253595	1.05774e-14
cg14263942	4.39955e-15	0.260346	7.46037e-14
cg10344081	1.98503e-15	0.274935	3.49364e-14
cg21195185	2.73182e-16	0.256339	5.24212e-15
cg02466113	3.84097e-18	0.247829	8.89252e-17
cg26173997	1.50727e-18	0.296461	3.64569e-17
cg25060172	8.74441e-18	0.251013	1.94743e-16
cg02675308	6.70044e-19	0.280791	1.69656e-17
cg07276861	6.33533e-14	0.260033	9.50188e-13
cg00809888	9.30636e-19	0.275112	2.31251e-17
cg06046430	1.70892e-33	0.362429	2.81841e-31
cg03477792	1.58977e-29	0.299015	1.4158e-27
cg09691861	6.58958e-12	0.230981	8.08368e-11
cg11073571	1.64558e-17	0.339847	3.55544e-16
cg11940149	1.3042e-12	0.207107	1.71517e-11
cg22105702	2.17253e-14	0.222227	3.42308e-13
cg11000292	8.69872e-21	0.252247	2.71216e-19
cg24352530	2.90762e-23	0.318935	1.20348e-21
cg17405234	6.63568e-13	0.231505	8.99533e-12
cg17397028	9.14598e-12	0.230796	1.10734e-10
cg11723848	3.28795e-13	0.202745	4.5852e-12
cg01210909	4.49656e-15	0.252882	7.61279e-14
cg14330655	4.72395e-15	0.27776	7.98195e-14
cg06214925	1.44003e-12	0.206503	1.8851e-11
cg03149565	7.99415e-13	0.284999	1.07212e-11
cg17604223	3.11559e-13	0.217973	4.35479e-12
cg13775316	2.56657e-13	0.28053	3.62298e-12
cg03946923	5.77466e-13	0.245383	7.86307e-12
cg03005261	8.90018e-39	0.328146	3.16809e-36
cg05702851	4.70081e-28	0.355886	3.33101e-26
cg02105485	3.84684e-15	0.25902	6.58324e-14
cg03591709	9.41978e-14	0.217592	1.38843e-12
cg13643914	3.59765e-12	0.231084	4.53315e-11
cg24727399	6.36242e-15	0.272549	1.06493e-13
cg05604079	1.02677e-15	0.294181	1.86157e-14
cg03356900	1.77565e-14	0.218216	2.83263e-13
cg03227184	9.82487e-24	0.290158	4.27362e-22
cg04638468	1.4893e-23	0.330736	6.38087e-22
cg08553437	1.45944e-22	0.285519	5.62128e-21
cg07978472	5.24114e-26	0.294154	3.00908e-24
cg24912438	1.97607e-22	0.24835	7.43682e-21
cg25793521	8.21743e-31	0.404894	8.5821e-29
cg02268229	2.39904e-29	0.390226	2.06187e-27
cg25599538	3.6051e-22	0.284398	1.30723e-20
cg25797055	6.68624e-17	0.28392	1.36196e-15
cg19346645	7.8266e-29	0.289409	6.33169e-27
cg16512615	4.15705e-38	0.371726	1.3765e-35
cg21325154	1.03609e-37	0.393866	3.27826e-35
cg25546588	1.0562e-15	0.254636	1.91179e-14
cg02934500	1.77898e-13	0.235148	2.54399e-12
cg07853246	8.68962e-30	0.345545	8.01679e-28
cg17087414	1.59097e-29	0.268295	1.4158e-27
cg18789841	4.67717e-19	0.270556	1.21229e-17
cg06385118	5.398e-19	0.288021	1.38401e-17
cg07655479	9.19817e-19	0.268943	2.28696e-17
cg06123783	7.61321e-17	0.245191	1.53903e-15
cg13749822	1.09573e-20	0.225906	3.37691e-19
cg06618866	9.87243e-32	0.312082	1.18789e-29
cg15852258	1.78049e-22	0.30795	6.76031e-21
cg16547110	5.08514e-19	0.207063	1.3085e-17
cg06405222	2.06097e-18	0.204024	4.91538e-17
cg03202804	3.71403e-22	0.317962	1.34331e-20
cg11354906	4.26589e-20	0.285043	1.22705e-18
cg25775322	8.50643e-21	0.279226	2.65414e-19
cg05164933	2.15509e-23	0.321736	9.02496e-22
cg23121156	4.32243e-22	0.291283	1.55677e-20
cg10942078	1.05852e-19	0.225319	2.91331e-18
cg14289246	3.10539e-16	0.277011	5.92702e-15
cg22178613	3.65053e-19	0.269124	9.54298e-18
cg23207990	5.97462e-18	0.253525	1.3546e-16
cg25645268	8.88484e-14	0.220599	1.31366e-12
cg00082664	4.12825e-20	0.295214	1.19309e-18
cg20881942	1.45913e-36	0.405229	3.82374e-34
cg22008026	7.16024e-29	0.261074	5.83682e-27
cg23676439	9.44634e-47	0.262629	9.60715e-44
cg25806701	1.69182e-44	0.267868	1.11178e-41
cg10203610	6.44412e-47	0.263586	7.2437e-44
cg22888418	6.03522e-27	0.290025	3.78553e-25
cg00714184	2.86361e-19	0.22853	7.57393e-18
cg16566627	1.76617e-24	0.253713	8.28123e-23
cg03166482	9.94751e-13	0.220442	1.32288e-11
cg09964246	1.69739e-15	0.235555	3.01598e-14
cg14892066	4.12105e-20	0.280451	1.19181e-18
cg24896649	4.55996e-11	0.20266	5.14606e-10
cg14502484	1.28092e-12	0.23149	1.6856e-11
cg16703956	1.05223e-12	0.24952	1.39498e-11
cg24960960	5.45061e-14	0.215775	8.22986e-13
cg21931717	3.42514e-16	0.242385	6.50822e-15
cg07834743	1.5203e-24	0.328746	7.19155e-23
cg01085224	5.91582e-24	0.271474	2.61859e-22
cg19813025	3.4659e-22	0.232101	1.25996e-20
cg25973534	1.51468e-11	0.232932	1.79998e-10
cg15048991	6.25983e-12	0.243613	7.70573e-11
cg16508480	1.88692e-12	0.212771	2.43946e-11
cg04136610	6.43593e-11	0.218157	7.13683e-10
cg09693432	3.28269e-12	0.200236	4.15467e-11
cg18104919	4.88148e-13	0.208433	6.70889e-12
cg01799653	2.66839e-18	0.218015	6.2903e-17
cg24164873	3.56134e-10	0.204023	3.66561e-09
cg07663789	2.40763e-11	0.208571	2.78931e-10
cg26573704	4.3749e-15	0.214476	7.42447e-14
cg21319053	2.14197e-13	0.212554	3.03564e-12
cg23502772	2.46229e-25	0.309699	1.28893e-23
cg21098557	2.8215e-25	0.32683	1.46976e-23
cg10880755	9.68517e-15	0.259549	1.593e-13
cg09659697	3.19256e-20	0.314958	9.32766e-19
cg24729983	5.62408e-18	0.246079	1.27783e-16
cg05901765	2.42782e-09	0.205654	2.29333e-08
cg06418871	1.97431e-09	0.205551	1.88579e-08
cg18663063	6.12665e-11	0.206341	6.80978e-10
cg10795659	7.70898e-13	0.21161	1.03583e-11
cg05698228	7.66076e-12	0.21476	9.35475e-11
cg11199137	5.77148e-12	0.227807	7.12305e-11
cg25369980	5.30071e-12	0.234396	6.5648e-11
cg05188868	1.87304e-12	0.24346	2.42445e-11
cg06705366	5.50222e-16	0.281652	1.02141e-14
cg23934927	1.72577e-16	0.225673	3.35685e-15
cg11268385	5.47692e-33	0.245074	8.17995e-31
cg25025437	1.96432e-29	0.2545	1.71587e-27
cg24794347	1.14863e-21	0.26193	3.91571e-20
cg24134219	6.26033e-32	0.25578	7.72862e-30
cg04528371	8.49868e-33	0.271433	1.22169e-30
cg24678700	4.60928e-30	0.26494	4.44437e-28
cg14718568	7.62521e-33	0.385121	1.10786e-30
cg14773260	7.50538e-31	0.340826	7.87696e-29
cg13436055	1.35854e-21	0.263827	4.59462e-20
cg16691593	7.92323e-53	0.245824	2.41743e-49
cg13378628	2.19482e-36	0.23173	5.44737e-34
cg21269843	2.22654e-36	0.22143	5.46591e-34
cg15852891	4.00479e-31	0.240229	4.31981e-29
cg10784386	1.2017e-27	0.392111	8.09629e-26
cg18110483	1.25696e-27	0.302666	8.45528e-26
cg15646817	8.58502e-19	0.232398	2.1445e-17
cg05542262	3.86726e-21	0.304493	1.25144e-19
cg24984653	2.77531e-19	0.356761	7.34493e-18
cg03542891	2.29127e-18	0.294581	5.4464e-17
cg12393318	1.27367e-17	0.268235	2.79286e-16
cg08480826	2.00708e-24	0.343947	9.30862e-23
cg02251859	2.91686e-35	0.367413	6.19869e-33
cg11867257	5.23575e-31	0.281287	5.60513e-29
cg02792655	5.94663e-29	0.263998	4.88481e-27
cg14798760	1.90924e-21	0.289205	6.35148e-20
cg08618802	5.03352e-23	0.322495	2.02646e-21
cg01254948	1.37886e-22	0.325319	5.3205e-21
cg07546139	2.48837e-53	0.217548	8.17622e-50
cg15444648	3.33665e-36	0.286065	7.91806e-34
cg16600634	9.19427e-36	0.262023	2.0562e-33
cg14615784	8.25021e-28	0.361353	5.70239e-26
cg22730464	5.20126e-27	0.329011	3.29143e-25
cg25583491	6.95937e-25	0.254757	3.42476e-23
cg22951509	3.16115e-24	0.275275	1.43954e-22
cg18840956	9.94104e-11	0.200329	1.07994e-09
cg03975797	3.65185e-13	0.202082	5.07281e-12
cg04380513	5.22658e-13	0.204101	7.16015e-12
cg12665504	1.8988e-15	0.235223	3.35292e-14
cg16673106	6.80838e-13	0.201232	9.21482e-12
cg04633600	7.34797e-13	0.200156	9.90122e-12
cg19788741	6.96791e-16	0.283369	1.2818e-14
cg22149516	2.15602e-17	0.252826	4.60242e-16
cg06480736	3.89454e-17	0.288185	8.13474e-16
cg11267955	1.2134e-19	0.327399	3.31608e-18
cg04621020	1.54987e-15	0.226968	2.76999e-14
cg16707405	3.09618e-24	0.295749	1.41146e-22
cg02792792	3.43907e-33	0.301969	5.42066e-31
cg14470895	1.79812e-31	0.36126	2.10429e-29
cg23180938	4.35012e-34	0.404453	7.9749e-32
cg08516516	1.48089e-31	0.365749	1.76047e-29
cg11036833	3.61437e-34	0.330785	6.74182e-32
cg10199250	3.80681e-26	0.242093	2.21839e-24
cg06644553	3.67253e-28	0.202674	2.65435e-26
cg15489294	6.70196e-22	0.226088	2.34267e-20
cg16620526	1.15509e-23	0.221496	4.99894e-22
cg16274199	9.64725e-23	0.344172	3.77019e-21
cg08920068	1.18151e-24	0.403784	5.65152e-23
cg22905511	2.15513e-21	0.351846	7.12512e-20
cg10812634	8.62875e-20	0.289204	2.39647e-18
cg02304092	2.74045e-22	0.359761	1.00739e-20
cg21113900	5.37813e-22	0.204388	1.9112e-20
cg15405432	7.31602e-30	0.339892	6.86821e-28
cg03721362	3.14399e-13	0.243934	4.39161e-12
cg27346707	6.83912e-13	0.21145	9.2535e-12
cg11965976	8.0539e-14	0.214555	1.1966e-12
cg25532099	6.75519e-17	0.266393	1.37404e-15
cg01939274	1.78917e-14	0.28712	2.85165e-13
cg05686497	3.75836e-24	0.336459	1.69702e-22
cg27223047	4.13056e-28	0.347653	2.96035e-26
cg05211662	8.92191e-19	0.227644	2.22215e-17
cg04206517	1.85324e-23	0.326192	7.85329e-22
cg19986872	4.93422e-19	0.244377	1.27351e-17
cg04518342	7.18953e-12	0.256341	8.80449e-11
cg11843238	6.32833e-14	0.276792	9.49472e-13
cg18301423	3.642e-16	0.25872	6.89269e-15
cg22638593	5.77431e-18	0.252413	1.31057e-16
cg02033258	3.04229e-18	0.311439	7.11672e-17
cg09877947	3.99324e-16	0.273004	7.51084e-15
cg18840461	1.26223e-13	0.207855	1.83951e-12
cg07370141	2.89155e-14	0.202051	4.49137e-13
cg24093411	1.74808e-19	0.25757	4.70209e-18
cg18097224	5.91157e-12	0.220298	7.28963e-11
cg11485451	2.65446e-12	0.258482	3.39274e-11
cg17487170	2.64709e-13	0.231783	3.73169e-12
cg06933574	3.04573e-15	0.295228	5.27996e-14
cg21034676	7.75465e-20	0.261521	2.17064e-18
cg03625177	1.83323e-18	0.288699	4.39923e-17
cg15146621	8.35816e-20	0.27466	2.32737e-18
cg14120129	2.8741e-19	0.300293	7.59698e-18
cg09873933	2.35045e-20	0.277789	7.00136e-19
cg18678645	1.71914e-16	0.213549	3.34853e-15
cg26328633	8.02553e-18	0.210767	1.79764e-16
cg25340688	5.51442e-18	0.214069	1.25425e-16
cg23511432	1.67793e-45	0.420414	1.37832e-42
cg13971892	7.64656e-17	0.236736	1.54432e-15
cg15927927	2.87454e-16	0.234193	5.50364e-15
cg15611624	1.19694e-31	0.305979	1.43214e-29
cg13941669	1.54799e-32	0.297476	2.11439e-30
cg25090510	3.59416e-34	0.317081	6.73353e-32
cg23483765	1.49478e-33	0.386414	2.47479e-31
cg12368524	1.30005e-14	0.277927	2.10029e-13
cg14587604	2.15464e-14	0.216288	3.3974e-13
cg05787556	3.34241e-37	0.225286	9.51807e-35
cg18336674	1.62587e-32	0.217029	2.17708e-30
cg26517171	9.49194e-20	0.200072	2.62766e-18
cg24881420	5.49032e-19	0.252665	1.40599e-17
cg18468394	1.04287e-20	0.259998	3.23033e-19
cg17833476	1.27231e-17	0.214792	2.7913e-16
cg26517714	1.08771e-14	0.215095	1.77796e-13
cg25942450	2.0472e-13	0.200276	2.90809e-12
cg26844246	1.93391e-17	0.246361	4.15111e-16
cg19586881	1.22598e-19	0.206461	3.34618e-18
cg18190187	8.83584e-17	0.249247	1.77028e-15
cg00698685	1.46619e-22	0.268224	5.64218e-21
cg08369368	5.10697e-18	0.210681	1.16842e-16
cg18016826	2.51862e-20	0.209435	7.47104e-19
cg04885832	1.48329e-12	0.210577	1.93817e-11
cg06847624	6.66929e-24	0.253964	2.94906e-22
cg09079593	7.35545e-16	0.20692	1.35135e-14
cg17618595	1.12223e-36	0.343384	2.99602e-34
cg14809191	9.48692e-44	0.221428	5.40312e-41
cg01096398	3.63642e-21	0.373141	1.17763e-19
cg10125626	1.82568e-19	0.24567	4.89849e-18
cg03730958	2.33367e-20	0.289172	6.96107e-19
cg27336026	2.98926e-20	0.33225	8.76965e-19
cg05685587	1.81583e-23	0.291062	7.70239e-22
cg03848675	3.39979e-23	0.219493	1.38968e-21
cg06005891	6.88705e-23	0.206593	2.73911e-21
cg23946695	1.50835e-10	0.228946	1.60792e-09
cg07844977	3.28687e-41	0.364337	1.47788e-38
cg23517605	3.28525e-20	0.263444	9.59189e-19
cg13861219	2.39135e-20	0.270495	7.11821e-19
cg08389577	1.41314e-21	0.210069	4.7642e-20
cg25026237	1.03556e-19	0.207998	2.85748e-18
cg21340170	1.25671e-28	0.297318	9.63738e-27
cg05098876	1.41055e-27	0.415043	9.44384e-26
cg21789044	3.35663e-11	0.214036	3.82853e-10
cg19869746	7.30342e-19	0.207313	1.8405e-17
cg08055087	1.28333e-19	0.224382	3.49601e-18
cg18240331	2.20176e-40	0.217543	9.04308e-38
cg08510658	4.94537e-29	0.2462	4.10178e-27
cg19951298	2.14277e-38	0.270601	7.32226e-36
cg10074727	1.07602e-37	0.256636	3.37957e-35
cg08523505	1.90273e-13	0.215163	2.71189e-12
cg18691800	2.34714e-24	0.239356	1.08505e-22
cg25302957	5.31042e-18	0.238502	1.21043e-16
cg06497198	2.96335e-14	0.238427	4.59955e-13
cg20697984	5.83609e-14	0.218388	8.79636e-13
cg14151259	5.17459e-12	0.208281	6.41977e-11
cg23165899	2.93574e-12	0.250206	3.73215e-11
cg07553475	1.00036e-35	0.279861	2.22554e-33
cg06213964	1.06995e-55	0.343127	4.57031e-52
cg15932013	3.28599e-45	0.230829	2.50645e-42
cg11900861	3.20338e-43	0.212534	1.75426e-40
cg23839074	8.11315e-30	0.239906	7.56667e-28
cg15387132	7.54744e-20	0.346088	2.11541e-18
cg26426142	2.83848e-20	0.333575	8.33302e-19
cg02221866	1.42888e-20	0.369973	4.36273e-19
cg04808283	1.88599e-16	0.310864	3.66183e-15
cg01745522	3.71189e-15	0.230895	6.3625e-14
cg23233200	1.20899e-38	0.284471	4.23295e-36
cg00700007	1.47161e-16	0.244229	2.88216e-15
cg14334286	3.14705e-16	0.269234	5.99583e-15
cg07138603	1.26856e-16	0.285655	2.50284e-15
cg11206041	2.81443e-16	0.271855	5.39337e-15
cg23460835	2.37296e-16	0.244034	4.56786e-15
cg18798248	2.62313e-16	0.279981	5.04035e-15
cg12560527	8.57045e-10	0.204771	8.52157e-09
cg17384889	2.89916e-35	0.279716	6.19187e-33
cg18694169	1.49708e-31	0.226856	1.77141e-29
cg10253847	3.07624e-31	0.270641	3.42192e-29
cg01031101	1.79912e-37	0.264308	5.4503e-35
cg09523275	2.19439e-34	0.229836	4.2606e-32
cg14463529	2.48316e-14	0.201807	3.88529e-13
cg08759960	4.35195e-13	0.249701	5.9985e-12
cg08049061	5.0601e-12	0.212489	6.28137e-11
cg09832267	3.40317e-14	0.232649	5.25221e-13
cg13586420	1.31981e-12	0.245373	1.7341e-11
cg01392313	9.77997e-33	0.204216	1.3925e-30
cg18696576	8.43538e-11	0.207926	9.22943e-10
cg25808577	2.52495e-30	0.339762	2.47938e-28
cg20405174	4.85998e-30	0.248481	4.66503e-28
cg05994148	1.04244e-28	0.313769	8.15525e-27
cg05233674	2.72782e-29	0.389297	2.32573e-27
cg05106897	2.04545e-31	0.355392	2.37164e-29
cg00444847	6.36429e-32	0.373721	7.8118e-30
cg21604042	3.02301e-16	0.223419	5.77495e-15
cg13364903	4.88735e-16	0.243002	9.1209e-15
cg07843056	1.05119e-12	0.268261	1.39403e-11
cg02952361	4.57841e-28	0.286608	3.25402e-26
cg26249450	1.01619e-30	0.259047	1.05612e-28
cg12173498	9.04238e-37	0.287185	2.46016e-34
cg00962014	6.36064e-19	0.238009	1.61435e-17
cg05924652	7.27953e-15	0.218465	1.2099e-13
cg17094014	1.53346e-14	0.287353	2.45969e-13
cg06484572	2.91851e-19	0.229034	7.70483e-18
cg17345569	4.08773e-42	0.321257	2.00698e-39
cg04013093	8.51168e-44	0.317459	4.91319e-41
cg11409096	2.28457e-38	0.315839	7.74488e-36
cg19051105	1.82654e-33	0.302744	2.98929e-31
cg05642143	2.73942e-36	0.316105	6.61098e-34
cg16620382	1.65166e-15	0.32467	2.93961e-14
cg07882836	8.91756e-13	0.212816	1.19036e-11
cg21109265	3.43332e-22	0.305349	1.25025e-20
cg13097407	1.10155e-26	0.352341	6.7411e-25
cg06768203	8.98303e-24	0.279005	3.92743e-22
cg27087057	3.81915e-27	0.314696	2.44947e-25
cg08383338	2.43938e-29	0.37824	2.09233e-27
cg23277376	2.88504e-28	0.440438	2.12107e-26
cg18491375	1.03576e-28	0.381055	8.11786e-27
cg26780998	7.51375e-30	0.368804	7.03838e-28
cg21705897	4.60456e-10	0.226265	4.69412e-09
cg22508969	6.03959e-11	0.231823	6.72001e-10
cg03064592	1.0025e-13	0.245372	1.47408e-12
cg18868483	1.02182e-23	0.296519	4.43568e-22
cg20832137	6.05242e-17	0.213249	1.23757e-15
cg05447008	1.36592e-24	0.324451	6.49727e-23
cg04377145	2.42413e-20	0.237532	7.21077e-19
cg11008243	8.45276e-18	0.264764	1.8874e-16
cg09303936	4.54524e-21	0.262273	1.45868e-19
cg00852573	2.34314e-17	0.278573	4.98938e-16
cg01735621	2.61575e-18	0.278616	6.17302e-17
cg24713667	1.82598e-18	0.285418	4.38429e-17
cg20758982	5.1527e-18	0.252649	1.17762e-16
cg17162475	8.22138e-19	0.218174	2.05848e-17
cg05525106	5.72573e-19	0.271163	1.46106e-17
cg08009622	1.40535e-27	0.27906	9.4238e-26
cg05387146	1.52753e-11	0.200806	1.81448e-10
cg24881834	6.3388e-17	0.213079	1.29242e-15
cg14186641	2.08743e-13	0.23195	2.96129e-12
cg04207385	6.45834e-25	0.279516	3.18923e-23
cg19961480	2.41979e-27	0.270935	1.5853e-25
cg02912326	6.02933e-12	0.207744	7.43055e-11
cg24942226	8.01663e-11	0.205303	8.79544e-10
cg06610484	4.0241e-13	0.253639	5.56636e-12
cg09393254	4.07137e-14	0.244243	6.21767e-13
cg26466587	2.59176e-15	0.310932	4.51865e-14
cg22473637	4.92156e-16	0.301773	9.1801e-15
cg26966124	8.24841e-24	0.251876	3.61736e-22
cg21684012	1.07829e-15	0.207311	1.94919e-14
cg27252696	1.40735e-13	0.240318	2.03642e-12
cg17380661	1.56228e-13	0.23038	2.24689e-12
cg05170275	6.9803e-19	0.299618	1.76428e-17
cg20652607	7.85112e-27	0.280829	4.88864e-25
cg21239311	6.18356e-22	0.295883	2.16678e-20
cg20931973	4.26043e-34	0.332202	7.84415e-32
cg18254850	5.28175e-22	0.295779	1.88008e-20
cg11481534	2.93844e-21	0.323324	9.58866e-20
cg11884230	7.02729e-15	0.313688	1.16934e-13
cg18865399	4.98299e-14	0.21895	7.54781e-13
cg17382198	1.55652e-12	0.244267	2.02765e-11
cg00991794	2.00769e-11	0.200657	2.35277e-10
cg02312409	7.41494e-10	0.203564	7.41928e-09
cg06993703	4.18893e-12	0.234526	5.24108e-11
cg10558616	6.18377e-14	0.259754	9.28761e-13
cg10242496	1.34872e-37	0.319459	4.14464e-35
cg20336981	8.62512e-16	0.202707	1.57445e-14
cg13072241	2.03998e-14	0.288835	3.22733e-13
cg10363975	7.92117e-13	0.212666	1.06333e-11
cg20488280	1.01637e-12	0.210463	1.35012e-11
cg01088572	1.46e-12	0.221568	1.91007e-11
cg04628434	1.59336e-12	0.246872	2.07311e-11
cg27641136	9.17082e-17	0.217397	1.83481e-15
cg03824617	1.73215e-20	0.249668	5.23259e-19
cg10197432	9.85144e-22	0.360362	3.39031e-20
cg25770340	1.93581e-21	0.338983	6.42986e-20
cg01731920	8.47925e-32	0.368214	1.02604e-29
cg13779677	1.22908e-29	0.297432	1.11229e-27
cg22972972	1.86157e-17	0.212673	4.00186e-16
cg12784241	1.17691e-13	0.22469	1.71928e-12
cg09107912	1.92843e-23	0.264715	8.14766e-22
cg00157796	1.03576e-11	0.214637	1.2505e-10
cg22117918	1.43139e-16	0.220346	2.80853e-15
cg07883823	3.94163e-16	0.204719	7.42686e-15
cg19675288	1.55636e-11	0.219063	1.8482e-10
cg06463958	4.90136e-18	0.295864	1.12499e-16
cg27369401	2.07174e-20	0.275444	6.20578e-19
cg03945700	1.84469e-17	0.250391	3.96757e-16
cg02151625	9.75214e-19	0.268743	2.41626e-17
cg14366571	4.0844e-20	0.275301	1.18201e-18
cg06889339	1.58021e-16	0.235382	3.08495e-15
cg00228390	3.07608e-17	0.232774	6.47904e-16
cg23192346	7.7475e-23	0.278426	3.06137e-21
cg04972046	1.65941e-26	0.274163	9.98333e-25
cg10918171	1.7069e-14	0.254199	2.72663e-13
cg00507727	1.12744e-17	0.287684	2.48753e-16
cg20552487	4.32314e-15	0.218021	7.33954e-14
cg08912317	1.51742e-16	0.231409	2.96644e-15
cg22498251	5.18368e-22	0.242357	1.84671e-20
cg06243400	4.004e-21	0.246924	1.29275e-19
cg04917226	2.63992e-23	0.294041	1.09693e-21
cg02400740	2.87881e-25	0.362183	1.49779e-23
cg20121142	1.01964e-32	0.346585	1.44218e-30
cg27013696	8.20706e-30	0.270901	7.62097e-28
cg14515453	2.23534e-28	0.271226	1.65768e-26
cg18505401	6.85944e-22	0.338936	2.3938e-20
cg21657955	8.41792e-25	0.348781	4.1188e-23
cg27341472	7.59879e-24	0.406119	3.35313e-22
cg11124364	2.18292e-28	0.335314	1.62445e-26
cg25184481	2.98245e-23	0.30693	1.23087e-21
cg06270661	2.18954e-15	0.216647	3.84407e-14
cg09596116	2.13106e-16	0.261527	4.11707e-15
cg12693702	3.45203e-10	0.20499	3.56082e-09
cg02225599	1.07397e-17	0.25116	2.372e-16
cg04265576	1.34673e-31	0.215553	1.60686e-29
cg12810523	8.00434e-29	0.218608	6.46324e-27
cg14044640	5.03716e-28	0.204285	3.5564e-26
cg20293594	2.15157e-28	0.328952	1.60672e-26
cg05471296	3.15587e-30	0.343059	3.07769e-28
cg15797110	4.72434e-29	0.30692	3.94141e-27
cg09017619	1.54935e-32	0.38402	2.11439e-30
cg05743885	6.45713e-28	0.29972	4.53645e-26
cg19153763	2.17009e-26	0.240462	1.29282e-24
cg10474350	2.8731e-22	0.262087	1.05162e-20
cg05065989	3.83023e-24	0.234249	1.72582e-22
cg16104915	4.24459e-27	0.251301	2.71418e-25
cg18447772	9.62458e-30	0.295767	8.84116e-28
cg12600174	1.41341e-33	0.29859	2.35836e-31
cg26365299	1.19775e-28	0.309319	9.21836e-27
cg03464573	9.63032e-34	0.245862	1.64544e-31
cg22055728	9.20677e-28	0.209674	6.29228e-26
cg05027336	1.58497e-27	0.200856	1.0595e-25
cg01397139	1.29559e-18	0.213769	3.15873e-17
cg16967880	4.76667e-19	0.212197	1.23474e-17
cg16857858	1.31109e-17	0.207962	2.86755e-16
cg21572621	2.36275e-19	0.23154	6.29206e-18
cg14709460	1.26845e-21	0.214897	4.30356e-20
cg19929126	2.53716e-21	0.338791	8.34937e-20
cg07702750	4.09971e-21	0.321836	1.32201e-19
cg22675801	3.48227e-16	0.205336	6.60502e-15
cg13560901	2.86142e-14	0.201122	4.44617e-13
cg07075840	3.51798e-32	0.212755	4.52622e-30
cg11855325	8.21143e-16	0.27997	1.50022e-14
cg10113101	2.91434e-15	0.286399	5.06247e-14
cg13366537	2.11857e-14	0.217841	3.34669e-13
cg21779301	1.03599e-12	0.21164	1.3743e-11
cg08551725	4.97723e-17	0.311809	1.02607e-15
cg21773872	4.43996e-12	0.221101	5.54054e-11
cg02712145	1.84791e-18	0.202077	4.43197e-17
cg12469475	5.4051e-17	0.209774	1.10893e-15
cg13298841	6.98376e-13	0.209009	9.43128e-12
cg19725553	3.93356e-16	0.234532	7.41954e-15
cg17930878	4.11905e-41	0.365613	1.83276e-38
cg03284870	3.7739e-12	0.207463	4.74543e-11
cg26459372	1.05924e-17	0.221748	2.34312e-16
cg23193639	2.88027e-12	0.227047	3.66881e-11
cg10677697	1.34149e-10	0.217737	1.43794e-09
cg09619271	6.89756e-13	0.250806	9.32076e-12
cg08831744	2.05703e-14	0.237852	3.25188e-13
cg24828620	3.93675e-21	0.296935	1.27296e-19
cg14997413	3.59355e-21	0.216271	1.16463e-19
cg12278754	5.36511e-15	0.252839	9.01537e-14
cg26984626	1.36684e-15	0.244744	2.45313e-14
cg16172408	4.4883e-15	0.257209	7.60181e-14
cg23474211	1.26353e-16	0.310523	2.49523e-15
cg06237774	6.06656e-21	0.289221	1.91667e-19
cg26739865	7.26791e-19	0.274526	1.83372e-17
cg14377593	1.74151e-16	0.20706	3.38592e-15
cg07121856	1.54489e-38	0.275094	5.32178e-36
cg23230584	4.40198e-40	0.338195	1.7573e-37
cg08520743	3.60585e-30	0.334368	3.50851e-28
cg08828819	9.47138e-28	0.356007	6.45247e-26
cg04685170	1.69509e-29	0.259443	1.50532e-27
cg15927196	1.21057e-41	0.295645	5.68238e-39
cg15500865	1.22076e-36	0.282976	3.23881e-34
cg25572105	6.94374e-33	0.281694	1.01925e-30
cg25161512	1.96298e-36	0.273386	4.96147e-34
cg11435506	2.74253e-43	0.36585	1.54141e-40
cg27413563	1.1751e-47	0.350143	1.43609e-44
cg03301582	2.05885e-44	0.313237	1.31259e-41
cg08898155	5.15995e-42	0.366599	2.50463e-39
cg04080282	2.25938e-53	0.335447	8.04244e-50
cg26457160	8.05339e-44	0.225709	4.71234e-41
cg18401301	6.19196e-25	0.317367	3.07546e-23
cg01552918	2.46754e-27	0.343184	1.61411e-25
cg11338121	1.83499e-24	0.269373	8.55694e-23
cg13773614	3.85766e-26	0.346862	2.24496e-24
cg17437939	4.83138e-11	0.217268	5.43944e-10
cg22152688	5.69011e-22	0.332385	2.01369e-20
cg26916297	9.4146e-28	0.280005	6.42403e-26
cg18046464	4.51332e-63	0.326854	4.81966e-59
cg24146685	9.53366e-57	0.375113	5.81758e-53
cg02258703	7.07687e-46	0.236488	6.57149e-43
cg10333402	2.71195e-27	0.21782	1.76857e-25
cg27179533	4.59998e-21	0.297423	1.47403e-19
cg27528510	1.07291e-20	0.299536	3.31377e-19
cg14874750	1.04142e-18	0.284613	2.5758e-17
cg18762727	4.07661e-16	0.264431	7.65754e-15
cg02440744	2.56546e-28	0.294863	1.89263e-26
cg04218035	2.04628e-22	0.220574	7.67399e-21
cg01250407	2.27648e-22	0.305959	8.48516e-21
cg01426853	9.02917e-25	0.441265	4.38274e-23
cg19760898	5.03591e-26	0.382522	2.89904e-24
cg06692537	7.26621e-23	0.220501	2.88186e-21
cg07871590	4.25561e-13	0.224901	5.8695e-12
cg00840332	1.13494e-41	0.292996	5.38653e-39
cg09059945	2.23763e-49	0.301591	3.67617e-46
cg01793704	4.12549e-52	0.287139	1.03659e-48
cg14088957	3.02678e-31	0.214966	3.37569e-29
cg21667116	7.65064e-26	0.206056	4.27745e-24
cg26209005	1.37942e-13	0.201716	2.00006e-12
cg00070680	2.42185e-26	0.24836	1.43084e-24
cg00871706	1.29643e-14	0.22591	2.09602e-13
cg25181507	1.65111e-13	0.244954	2.36747e-12
cg10348193	6.71497e-20	0.284633	1.88828e-18
cg11026333	7.95697e-19	0.292002	1.99931e-17
cg20883831	6.04989e-10	0.240091	6.09197e-09
cg18423852	1.53963e-12	0.264626	2.00748e-11
cg23273694	3.69697e-32	0.298098	4.74223e-30
cg05551889	1.53161e-23	0.330011	6.54882e-22
cg25189564	2.24141e-11	0.210758	2.60664e-10
cg08614290	6.56459e-12	0.204887	8.05535e-11
cg22008625	2.97857e-17	0.272223	6.29227e-16
cg11603463	8.15244e-18	0.230133	1.82511e-16
cg05930881	5.0445e-13	0.253662	6.92626e-12
cg04233840	1.41171e-14	0.267363	2.27209e-13
cg05412333	1.60516e-13	0.204829	2.30701e-12
cg10451078	3.79748e-12	0.243351	4.77368e-11
cg16803596	1.72395e-15	0.264383	3.06061e-14
cg12296772	1.20745e-14	0.302437	1.95958e-13
cg15600488	1.58044e-14	0.206474	2.53316e-13
cg17294237	1.42069e-18	0.217199	3.44604e-17
cg01460276	1.75058e-29	0.258837	1.55137e-27
cg12794421	1.64304e-36	0.351115	4.25348e-34
cg08907891	1.00074e-19	0.218523	2.76499e-18
cg16861508	4.85613e-19	0.253242	1.25487e-17
cg13462030	1.27671e-17	0.216829	2.79806e-16
cg16175263	3.70251e-17	0.205417	7.745e-16
cg18064152	4.79132e-30	0.237892	4.60948e-28
cg01725531	9.97399e-25	0.329137	4.81945e-23
cg00990613	2.51589e-31	0.26267	2.85815e-29
cg20460852	1.05729e-25	0.297069	5.79001e-24
cg00994643	5.35615e-21	0.252079	1.7061e-19
cg02692052	2.20781e-34	0.207606	4.26728e-32
cg23882019	4.3392e-44	0.243323	2.64784e-41
cg22843797	3.50024e-38	0.219116	1.16807e-35
cg18235000	7.68218e-22	0.253186	2.67001e-20
cg23460950	5.62008e-17	0.229784	1.15193e-15
cg03389525	1.8749e-13	0.205339	2.6749e-12
cg11755107	1.10169e-25	0.357003	6.01003e-24
cg00425988	8.28962e-28	0.292507	5.72038e-26
cg08827307	8.44942e-30	0.278133	7.829e-28
cg22848598	4.97399e-29	0.314718	4.11752e-27
cg14904662	1.10298e-22	0.221753	4.29478e-21
cg01616178	4.54905e-16	0.256632	8.51875e-15
cg17162024	1.59852e-19	0.269507	4.3161e-18
cg05965392	9.89769e-28	0.340613	6.73216e-26
cg08894788	1.06668e-18	0.205623	2.63219e-17
cg13267264	2.48847e-13	0.244927	3.51854e-12
cg27029821	2.52583e-22	0.209183	9.31698e-21
cg01295203	1.30118e-28	0.247558	9.94272e-27
cg18035229	4.06874e-30	0.270744	3.94992e-28
cg11229513	1.44224e-32	0.24116	1.9937e-30
cg09468912	7.25456e-16	0.23798	1.33339e-14
cg08851719	6.53527e-20	0.32943	1.83896e-18
cg11911122	4.78247e-18	0.297279	1.09889e-16
cg01610488	9.69705e-17	0.234074	1.93285e-15
cg19439706	2.5268e-15	0.296119	4.409e-14
cg14703605	1.51184e-14	0.212303	2.42683e-13
cg27528660	2.84875e-14	0.214025	4.43133e-13
cg09514401	7.6168e-17	0.219545	1.53903e-15
cg16468773	6.2292e-44	0.278521	3.74761e-41
cg21671806	3.92838e-20	0.290829	1.1384e-18
cg23649708	8.91663e-23	0.298107	3.50068e-21
cg04842146	2.58381e-23	0.358983	1.07571e-21
cg17480760	1.08017e-13	0.207832	1.58391e-12
cg09506473	2.02232e-11	0.21666	2.36861e-10
cg07713896	2.36108e-15	0.24457	4.12996e-14
cg07473471	8.39421e-35	0.454596	1.70742e-32
cg04917181	4.65924e-27	0.217139	2.97044e-25
cg22319311	4.49383e-29	0.242772	3.75643e-27
cg00032205	8.46921e-23	0.231029	3.33115e-21
cg20051292	1.90569e-24	0.232937	8.87692e-23
cg24848035	4.35118e-32	0.334924	5.53156e-30
cg00090261	8.88602e-34	0.275988	1.52436e-31
cg11192808	2.52588e-13	0.217408	3.56907e-12
cg20857228	3.58348e-12	0.217246	4.51795e-11
cg08081156	1.62478e-63	0.397681	2.76782e-59
cg18582180	7.16505e-63	0.421287	6.1211e-59
cg13277380	2.87156e-58	0.317057	2.04431e-54
cg18004756	2.64517e-25	0.347879	1.37959e-23
cg25330243	7.53973e-18	0.255624	1.69505e-16
cg03780851	1.87552e-20	0.223059	5.64574e-19
cg25639415	1.72097e-16	0.231067	3.35056e-15
cg20574490	4.71305e-23	0.222079	1.90642e-21
cg21936543	3.26672e-14	0.205934	5.05389e-13
cg26952662	6.40678e-13	0.200755	8.69331e-12
cg14015441	1.80844e-22	0.250189	6.85425e-21
cg03668103	1.49084e-23	0.324402	6.38087e-22
cg26545268	2.75222e-18	0.273604	6.47363e-17
cg10131657	5.54496e-21	0.378801	1.7623e-19
cg14594459	6.81135e-16	0.230274	1.25462e-14
cg25244609	6.00342e-25	0.237513	2.98529e-23
cg04242021	4.07345e-48	0.42093	5.61282e-45
cg18309761	8.67388e-14	0.254829	1.28558e-12
cg25945374	8.59133e-14	0.210876	1.27379e-12
cg22706420	6.33229e-12	0.208225	7.78595e-11
cg16899498	6.07334e-16	0.251078	1.12304e-14
cg23830937	2.00025e-25	0.262694	1.0627e-23
cg17398595	3.59248e-20	0.209034	1.0439e-18
cg14442421	5.28305e-20	0.277997	1.50143e-18
cg16954458	1.80078e-17	0.249891	3.87703e-16
cg07211377	9.81885e-22	0.210833	3.38236e-20
cg14013337	2.31081e-26	0.304292	1.37092e-24
cg17711717	3.22112e-23	0.292671	1.32171e-21
cg12188560	1.39604e-28	0.28832	1.06296e-26
cg00464519	2.44246e-30	0.26099	2.40946e-28
cg00953480	1.97613e-27	0.3133	1.31072e-25
cg10059959	7.05746e-23	0.300019	2.80313e-21
cg13683040	1.55711e-24	0.291845	7.35751e-23
cg03528946	4.82845e-22	0.241217	1.72736e-20
cg13843266	2.96242e-18	0.268811	6.93748e-17
cg22289360	5.97951e-19	0.266889	1.52214e-17
cg09260830	1.24826e-30	0.271224	1.28172e-28
cg14389939	4.03942e-25	0.281598	2.05409e-23
cg13828183	8.70835e-18	0.265421	1.94041e-16
cg14385175	2.8509e-14	0.225935	4.43306e-13
cg17461735	5.82317e-19	0.247865	1.485e-17
cg10319505	6.96824e-22	0.282195	2.42978e-20
cg14105409	3.73109e-15	0.243557	6.39285e-14
cg13864868	4.96939e-16	0.243071	9.26123e-15
cg09160477	7.41196e-10	0.210285	7.41804e-09
cg10272601	1.62113e-17	0.249831	3.50616e-16
cg01512589	1.58203e-15	0.21851	2.82273e-14
cg05347878	5.9102e-19	0.312621	1.50539e-17
cg14018731	1.28689e-22	0.376221	4.97913e-21
cg19113375	1.53315e-25	0.337272	8.23757e-24
cg26288249	1.81329e-28	0.2764	1.36626e-26
cg01847271	9.90132e-27	0.364828	6.09416e-25
cg14578525	3.21082e-27	0.435922	2.07175e-25
cg02205739	6.65419e-16	0.215027	1.22673e-14
cg22791453	1.41642e-17	0.225828	3.08686e-16
cg15720535	1.439e-30	0.261084	1.47403e-28
cg13247581	6.10912e-13	0.234786	8.29997e-12
cg25483003	4.35161e-26	0.268879	2.51869e-24
cg13825574	9.97817e-14	0.26497	1.4682e-12
cg23782734	1.73811e-15	0.265422	3.08448e-14
cg14250130	1.16951e-10	0.210423	1.26214e-09
cg19306474	3.83759e-14	0.262726	5.88169e-13
cg14348658	3.94879e-15	0.280336	6.74421e-14
cg21542094	5.8416e-17	0.213151	1.19618e-15
cg16403307	6.26662e-17	0.273664	1.27892e-15
cg02353184	3.50777e-28	0.222995	2.54388e-26
cg14098681	1.15634e-13	0.205903	1.69155e-12
cg11787785	3.56078e-13	0.220442	4.95275e-12
cg01960926	2.47391e-20	0.249939	7.34861e-19
cg23565942	1.0115e-28	0.234131	7.95691e-27
cg25802093	2.12755e-23	0.207045	8.92714e-22
cg17098147	1.3985e-19	0.240975	3.79764e-18
cg13933080	1.20834e-14	0.211929	1.96029e-13
cg12610471	1.02752e-17	0.228941	2.27648e-16
cg12377139	4.81346e-16	0.209949	8.99025e-15
cg04957198	3.02995e-17	0.230058	6.39224e-16
cg05219131	1.95505e-18	0.264656	4.67582e-17
cg05750029	2.29768e-19	0.288066	6.13024e-18
cg03259469	3.4164e-17	0.281096	7.16403e-16
cg27426287	4.58782e-17	0.27524	9.48082e-16
cg01128566	3.12306e-16	0.23069	5.95543e-15
cg04194651	1.74197e-17	0.281118	3.75433e-16
cg20499861	7.55342e-17	0.240615	1.52767e-15
cg00440043	6.25088e-18	0.345621	1.41481e-16
cg04623172	6.5593e-19	0.262117	1.66181e-17
cg14784699	2.20911e-17	0.275642	4.71339e-16
cg00906319	4.21975e-15	0.302978	7.18115e-14
cg19192223	3.73584e-16	0.237986	7.0609e-15
cg07041470	9.99753e-21	0.211652	3.10578e-19
cg20045492	1.58567e-19	0.206673	4.28411e-18
cg07062043	1.95752e-25	0.309059	1.04258e-23
cg25946758	2.29245e-17	0.211208	4.88633e-16
cg23400208	2.06917e-19	0.216949	5.5344e-18
cg18839609	2.10054e-16	0.226961	4.05993e-15
cg00455439	2.07528e-17	0.301466	4.44338e-16
cg10109876	2.63053e-15	0.254994	4.58438e-14
cg06987616	1.04252e-14	0.213028	1.70553e-13
cg11208259	9.26227e-16	0.258638	1.68428e-14
cg22639768	2.17691e-14	0.201349	3.42872e-13
cg24205914	8.68181e-13	0.203944	1.15997e-11
cg07643225	1.27735e-17	0.304446	2.79806e-16
cg00755980	1.21482e-17	0.296334	2.6693e-16
cg03430923	3.21304e-21	0.304263	1.04369e-19
cg24331301	4.84758e-21	0.257451	1.55104e-19
cg23318713	4.23001e-28	0.321282	3.02654e-26
cg26457761	5.89837e-29	0.306088	4.85451e-27
cg16490176	6.66235e-32	0.321388	8.15422e-30
cg09512236	4.27337e-21	0.227882	1.37452e-19
cg00544337	4.06736e-24	0.20577	1.82689e-22
cg11854806	1.99944e-23	0.344082	8.42268e-22
cg11036831	2.29355e-25	0.329428	1.20949e-23
cg16771783	4.22887e-25	0.289895	2.14024e-23
cg13087076	5.70777e-26	0.283479	3.2551e-24
cg12091732	2.46445e-18	0.296382	5.82885e-17
cg06411551	2.36399e-27	0.293033	1.55198e-25
cg01754756	1.10009e-28	0.221141	8.55929e-27
cg09573585	2.16003e-27	0.202577	1.42166e-25
cg17916473	4.458e-15	0.262236	7.55348e-14
cg25968799	4.03689e-16	0.265907	7.58961e-15
cg05628107	1.0811e-16	0.304066	2.14189e-15
cg01228636	4.66277e-20	0.218409	1.33313e-18
cg04616691	1.49505e-20	0.218809	4.55176e-19
cg25452974	2.2579e-20	0.232042	6.7492e-19
cg06731059	4.21557e-20	0.26176	1.21422e-18
cg04582473	1.24281e-19	0.238545	3.38995e-18
cg04738091	3.22506e-18	0.248485	7.52349e-17
cg09472211	2.04113e-18	0.326855	4.8735e-17
cg07655693	1.06384e-19	0.344659	2.92418e-18
cg04707787	1.58512e-19	0.374381	4.28411e-18
cg10930218	2.20425e-19	0.330832	5.88834e-18
cg27422496	5.0063e-17	0.219755	1.03157e-15
cg13528847	9.32077e-18	0.289989	2.07039e-16
cg02261018	5.07877e-18	0.344915	1.16322e-16
cg22564317	2.13927e-17	0.28028	4.57123e-16
cg03214660	3.15342e-18	0.308373	7.36458e-17
cg17557106	2.67473e-18	0.301945	6.30176e-17
cg10205334	3.23521e-18	0.346395	7.53911e-17
cg04059318	9.72521e-19	0.333824	2.41152e-17
cg27299538	5.22673e-18	0.343978	1.19199e-16
cg18141918	7.62087e-18	0.319225	1.71149e-16
cg26090855	1.05245e-17	0.299623	2.32929e-16
cg21573601	3.03038e-17	0.281836	6.39224e-16
cg01354923	1.99138e-18	0.333639	4.76005e-17
cg09528884	4.24604e-18	0.319873	9.79318e-17
cg09550257	1.71783e-16	0.264342	3.34853e-15
cg05339066	1.52541e-12	0.241288	1.99016e-11
cg06118999	1.21621e-12	0.221312	1.60489e-11
cg18192294	4.62691e-12	0.237457	5.76878e-11
cg06981182	1.61226e-12	0.234518	2.09643e-11
cg11861709	3.81255e-12	0.200011	4.7912e-11
cg17984375	1.86634e-13	0.240891	2.66357e-12
cg08436313	1.15512e-14	0.234933	1.88181e-13
cg27018185	3.28477e-15	0.268437	5.66447e-14
cg00239870	8.72813e-16	0.21435	1.59258e-14
cg22901008	8.40751e-19	0.219222	2.10262e-17
cg12486537	1.656e-25	0.351078	8.84198e-24
cg26448681	9.1063e-24	0.263704	3.97725e-22
cg19902394	1.1628e-25	0.311335	6.32726e-24
cg09721427	6.62279e-22	0.269283	2.31689e-20
cg04413153	2.65424e-23	0.298245	1.10181e-21
cg14283380	3.88982e-23	0.309959	1.58544e-21
cg01416891	4.69174e-34	0.217441	8.42048e-32
cg18080906	1.44888e-18	0.243749	3.51043e-17
cg14741153	2.44641e-18	0.266082	5.7926e-17
cg17820890	4.82019e-14	0.232399	7.309e-13
cg22831607	3.24118e-19	0.332023	8.53032e-18
cg07834955	3.44741e-18	0.304106	8.0074e-17
cg25156443	2.34897e-18	0.30328	5.58044e-17
cg10749912	8.03504e-17	0.239706	1.61742e-15
cg20214853	1.15423e-17	0.273074	2.54402e-16
cg04677227	6.3023e-26	0.353388	3.58459e-24
cg11632906	3.93089e-27	0.383544	2.51736e-25
cg07146435	8.85546e-27	0.287868	5.49e-25
cg06854084	1.3508e-13	0.250921	1.96122e-12
cg25741023	3.58113e-20	0.306327	1.04131e-18
cg02567119	2.43553e-19	0.211943	6.46573e-18
cg02096397	3.81157e-18	0.213037	8.82924e-17
cg27272677	1.317e-19	0.292987	3.58546e-18
cg05329692	4.14588e-15	0.212111	7.06669e-14
cg25209842	1.28672e-14	0.233733	2.08112e-13
cg05200540	2.49426e-11	0.206186	2.88733e-10
cg11459006	7.83451e-12	0.223253	9.55873e-11
cg00086670	5.52668e-14	0.266279	8.34177e-13
cg25143771	2.44529e-13	0.249458	3.46092e-12
cg08856941	8.27302e-14	0.262541	1.2283e-12
cg24592962	2.16704e-14	0.294752	3.41568e-13
cg11784071	1.78186e-12	0.263332	2.30783e-11
cg23642747	4.42146e-22	0.236074	1.59109e-20
cg21384402	3.23307e-17	0.25878	6.79295e-16
cg14159304	5.2376e-16	0.241312	9.73983e-15
cg09541379	1.11313e-16	0.257225	2.20229e-15
cg10815165	6.92735e-17	0.29549	1.40772e-15
cg07895149	1.61871e-17	0.294647	3.50269e-16
cg07956775	1.69125e-17	0.300745	3.65225e-16
cg16790416	1.90896e-40	0.276657	7.91662e-38
cg03871549	9.64052e-20	0.209515	2.66707e-18
cg16811695	1.90492e-14	0.228815	3.02711e-13
cg12087643	8.0889e-16	0.201247	1.4791e-14
cg09146197	1.53594e-22	0.284222	5.89468e-21
cg11842610	3.17828e-25	0.370804	1.6416e-23
cg20095233	2.03511e-29	0.330722	1.77047e-27
cg18425434	1.70223e-39	0.300557	6.49203e-37
cg07621046	6.90435e-33	0.208135	1.01696e-30
cg07909759	1.8303e-34	0.375828	3.56993e-32
cg20628994	6.40874e-38	0.324196	2.07386e-35
cg08833577	1.02669e-12	0.215496	1.36281e-11
cg12317601	6.18456e-12	0.233152	7.61746e-11
cg09614300	2.24325e-18	0.238397	5.33818e-17
cg24714011	2.58255e-14	0.241227	4.03635e-13
cg11624233	3.90199e-14	0.226382	5.97182e-13
cg25774643	1.80852e-30	0.328662	1.81767e-28
cg15861585	4.28982e-15	0.224754	7.28586e-14
cg06825142	2.44556e-12	0.204747	3.137e-11
cg09253931	7.79605e-18	0.228388	1.74899e-16
cg14230379	3.38506e-14	0.280645	5.2275e-13
cg26795789	1.63805e-14	0.202728	2.62254e-13
cg25144276	6.97121e-18	0.217686	1.57137e-16
cg14021073	5.70791e-14	0.210739	8.60923e-13
cg05309948	2.78416e-12	0.203873	3.55107e-11
cg13330341	5.92907e-13	0.219503	8.07075e-12
cg14308479	1.24802e-18	0.241494	3.04973e-17
cg07333715	2.87246e-28	0.289075	2.11547e-26
cg01156550	4.87798e-30	0.240725	4.67181e-28
cg21063716	8.80277e-18	0.206935	1.95941e-16
cg13885561	1.51839e-19	0.224792	4.11275e-18
cg08771706	6.31212e-20	0.236161	1.77997e-18
cg03947814	8.22445e-21	0.298398	2.5718e-19
cg24780501	1.16033e-19	0.234544	3.17714e-18
cg08246619	9.78329e-21	0.215699	3.04365e-19
cg13081704	2.11613e-22	0.21818	7.92204e-21
cg09502866	1.83272e-21	0.217386	6.11121e-20
cg05290058	2.42946e-22	0.320875	9.0082e-21
cg26601317	4.7046e-22	0.247721	1.6873e-20
cg04251368	1.6189e-21	0.302647	5.41092e-20
cg26457809	2.01935e-21	0.276461	6.69411e-20
cg17239974	2.88075e-19	0.249834	7.60985e-18
cg20250981	3.17263e-19	0.224543	8.35506e-18
cg04457979	4.95314e-23	0.309954	1.99786e-21
cg07592963	4.82741e-24	0.370005	2.15243e-22
cg02646491	3.53169e-22	0.273953	1.2817e-20
cg09554951	1.87622e-22	0.282737	7.09227e-21
cg26945996	1.80299e-14	0.235259	2.87261e-13
cg04959815	6.76442e-21	0.302798	2.12927e-19
cg20012915	1.06616e-20	0.217685	3.2953e-19
cg21433768	1.18335e-20	0.213159	3.62602e-19
cg16281276	1.71374e-22	0.220033	6.52429e-21
cg20771178	5.56992e-22	0.247089	1.97443e-20
cg00450824	1.0305e-20	0.295773	3.19664e-19
cg00393798	2.86246e-18	0.268305	6.71444e-17
cg03405315	8.79666e-22	0.264085	3.04497e-20
cg15247111	3.28891e-24	0.361084	1.49136e-22
cg02811074	7.6011e-18	0.215696	1.70795e-16
cg12782992	3.80384e-31	0.239711	4.13438e-29
cg19315081	1.66529e-15	0.231537	2.9622e-14
cg02843237	1.40475e-14	0.247911	2.26173e-13
cg03548673	2.46017e-14	0.258352	3.85072e-13
cg16661654	9.01333e-14	0.277452	1.3322e-12
cg03780905	2.77077e-14	0.284328	4.31789e-13
cg09639735	3.40682e-14	0.277647	5.25541e-13
cg19714940	2.12881e-14	0.271145	3.35984e-13
cg18430624	4.42485e-14	0.209199	6.74545e-13
cg12228707	2.93685e-14	0.229222	4.56008e-13
cg12685539	5.93047e-34	0.345168	1.04678e-31
cg13177786	2.20607e-30	0.423018	2.19145e-28
cg11854154	2.64829e-27	0.318238	1.72969e-25
cg15461888	7.29121e-22	0.269414	2.53826e-20
cg23100152	4.00687e-24	0.323538	1.80352e-22
cg12318400	9.63974e-19	0.207882	2.39257e-17
cg16652651	5.10004e-14	0.222385	7.71964e-13
cg06188670	8.95438e-18	0.286091	1.99212e-16
cg13216057	4.10756e-22	0.296298	1.48188e-20
cg18768414	3.57178e-25	0.317407	1.83376e-23
cg19867649	1.748e-23	0.235061	7.43682e-22
cg19665644	3.93577e-16	0.237161	7.41954e-15
cg22792646	4.23052e-20	0.275967	1.2177e-18
cg23930945	8.49545e-20	0.270196	2.36252e-18
cg23463269	4.87605e-21	0.276972	1.55899e-19
cg02434443	1.16062e-18	0.324678	2.84755e-17
cg13997645	2.58411e-19	0.241107	6.84317e-18
cg14464464	1.22568e-24	0.33225	5.8497e-23
cg17982478	1.50859e-29	0.311607	1.35093e-27
cg16820186	7.84624e-17	0.244059	1.5824e-15
cg04705435	4.66594e-11	0.200582	5.26011e-10
cg11095319	3.59184e-34	0.23415	6.73353e-32
cg03001832	2.05513e-13	0.203837	2.91837e-12
cg25533556	4.7027e-12	0.207648	5.85814e-11
cg13205384	3.04591e-10	0.212533	3.15737e-09
cg20634738	1.67744e-11	0.232669	1.98156e-10
cg25938977	5.37623e-18	0.282559	1.22412e-16
cg13663300	1.80833e-20	0.270236	5.455e-19
cg01642653	4.03173e-14	0.210275	6.16156e-13
cg10022526	1.08804e-14	0.206905	1.77796e-13
cg14161359	5.92396e-32	0.253165	7.33455e-30
cg12086936	3.63445e-22	0.383061	1.31676e-20
cg20131194	3.11411e-19	0.226083	8.20599e-18
cg08005992	1.50527e-20	0.288308	4.5796e-19
cg25949958	5.47014e-20	0.350619	1.55254e-18
cg22272457	2.70951e-20	0.267301	8.00393e-19
cg14002345	6.97562e-20	0.296424	1.96029e-18
cg01665555	7.30103e-28	0.261976	5.0875e-26
cg02468250	6.94925e-25	0.233162	3.42373e-23
cg15778437	3.41145e-44	0.315788	2.11188e-41
cg26315277	4.78352e-32	0.218976	6.04521e-30
cg05091519	1.1948e-33	0.242339	2.01723e-31
cg01867395	3.34265e-31	0.209951	3.67047e-29
cg13570972	2.64006e-35	0.222092	5.67753e-33
cg09656389	8.56838e-36	0.223644	1.92631e-33
cg24634422	2.25951e-14	0.217217	3.54834e-13
cg21163960	9.19904e-18	0.308046	2.04442e-16
cg10159951	1.12807e-20	0.303025	3.46908e-19
cg19489174	6.18559e-20	0.217133	1.74863e-18
cg20014960	6.03226e-27	0.246387	3.78553e-25
cg19020830	4.92636e-18	0.211607	1.13013e-16
cg03442378	2.10263e-24	0.269794	9.73066e-23
cg00374839	6.70165e-17	0.250513	1.3638e-15
cg13807496	5.2135e-20	0.217134	1.48266e-18
cg18321548	1.1381e-20	0.253775	3.4974e-19
cg04367345	7.28267e-20	0.223336	2.04254e-18
cg00268840	3.06279e-23	0.360551	1.26159e-21
cg04578774	7.88849e-22	0.33039	2.73949e-20
cg26717041	1.40914e-21	0.218963	4.75446e-20
cg16997203	2.42734e-14	0.256969	3.80073e-13
cg18765542	1.16882e-26	0.205108	7.13233e-25
cg26650731	4.42143e-18	0.206491	1.01867e-16
cg05214390	2.51539e-15	0.22369	4.39088e-14
cg10503202	4.27629e-12	0.244442	5.34411e-11
cg08300419	1.4766e-32	0.343836	2.03461e-30
cg24779587	3.39116e-32	0.340696	4.3895e-30
cg27175288	2.15851e-16	0.215618	4.1682e-15
cg02674352	1.06705e-24	0.260922	5.13856e-23
cg23744030	1.44283e-19	0.228589	3.91306e-18
cg06781209	1.69891e-19	0.208303	4.57849e-18
cg05698098	5.27218e-11	0.217626	5.90924e-10
cg20518446	2.07284e-09	0.206541	1.97505e-08
cg09952395	7.19151e-20	0.303317	2.0183e-18
cg23728669	6.83652e-19	0.311531	1.72896e-17
cg13112361	1.73859e-19	0.337979	4.67951e-18
cg22250498	5.65226e-19	0.302239	1.44486e-17
cg00286984	8.30323e-18	0.292407	1.85557e-16
cg15219506	7.58374e-12	0.218335	9.27155e-11
cg09026379	1.4065e-18	0.266362	3.41356e-17
cg18502617	1.86004e-18	0.266166	4.45856e-17
cg25168700	4.43323e-20	0.257729	1.27176e-18
cg24027931	3.9736e-19	0.237996	1.03558e-17
cg04855748	1.28474e-18	0.225855	3.13407e-17
cg18383813	3.05897e-17	0.210071	6.44617e-16
cg09675196	7.26029e-17	0.280776	1.47187e-15
cg05098417	9.12062e-22	0.256618	3.152e-20
cg02959637	4.5276e-14	0.221803	6.8947e-13
cg10392164	6.63817e-12	0.203902	8.14096e-11
cg20909686	2.51831e-37	0.313501	7.31765e-35
cg08296831	2.35678e-36	0.374775	5.71989e-34
cg07435294	1.74523e-23	0.332068	7.43245e-22
cg23989516	4.77475e-12	0.235086	5.94443e-11
cg07270851	5.82784e-23	0.24268	2.33523e-21
cg10560147	7.04571e-24	0.268271	3.11228e-22
cg24238564	1.14626e-18	0.207508	2.81718e-17
cg10523820	2.62079e-21	0.286795	8.61132e-20
cg24912904	2.98183e-16	0.220022	5.69882e-15
cg18862171	1.73398e-18	0.214054	4.17043e-17
cg01806972	6.25343e-18	0.286933	1.41481e-16
cg03166566	9.82827e-30	0.302839	9.0089e-28
cg13388983	1.0785e-28	0.292442	8.42197e-27
cg27175128	3.83117e-25	0.268137	1.95284e-23
cg15693066	9.16532e-29	0.345494	7.24993e-27
cg21695485	8.49795e-29	0.387399	6.79757e-27
cg21293464	6.43194e-15	0.219928	1.07543e-13
cg05038268	2.30176e-14	0.216397	3.61336e-13
cg02340541	7.59912e-20	0.203234	2.1285e-18
cg12004787	2.1698e-11	0.206503	2.53164e-10
cg11334771	1.87986e-13	0.216544	2.68107e-12
cg05093169	6.80418e-16	0.216061	1.25384e-14
cg16922279	4.049e-18	0.24628	9.35894e-17
cg08876932	4.27394e-23	0.2775	1.73702e-21
cg24530250	5.73207e-21	0.338447	1.81674e-19
cg16872520	2.96326e-22	0.22364	1.08277e-20
cg11110643	1.18531e-21	0.266672	4.03432e-20
cg24235904	1.02263e-20	0.247044	3.17454e-19
cg26046204	2.74155e-20	0.226625	8.09298e-19
cg26571618	8.09192e-20	0.278726	2.25618e-18
cg14318946	4.39039e-21	0.306975	1.4111e-19
cg16105620	6.3379e-23	0.224312	2.53486e-21
cg04574090	8.57796e-30	0.310716	7.9309e-28
cg02595219	1.134e-28	0.310659	8.7911e-27
cg11775521	2.76493e-27	0.312737	1.79763e-25
cg18838431	4.50941e-26	0.276998	2.60297e-24
cg21555796	2.23699e-14	0.268849	3.51556e-13
cg12001148	3.42509e-13	0.229759	4.77334e-12
cg03934926	3.52048e-14	0.266923	5.4151e-13
cg16459103	1.2801e-15	0.212986	2.30133e-14
cg18282849	2.75016e-39	0.324483	1.0127e-36
cg10395685	1.91977e-36	0.257438	4.91036e-34
cg00474723	3.17799e-34	0.220381	6.00655e-32
cg10160397	1.5831e-32	0.210541	2.14673e-30
cg08477594	4.80002e-33	0.201116	7.37528e-31
cg09645888	1.52259e-38	0.250489	5.2876e-36
cg14291919	4.76988e-16	0.251027	8.91276e-15
cg08881680	2.69706e-16	0.253662	5.17775e-15
cg17980625	5.19917e-16	0.237744	9.67679e-15
cg17660384	1.21097e-19	0.236519	3.31155e-18
cg15071611	1.403e-26	0.367675	8.48855e-25
cg00202702	8.25487e-29	0.328109	6.65296e-27
cg01419757	2.14408e-21	0.284735	7.09405e-20
cg04948524	3.31433e-18	0.284077	7.70668e-17
cg23573913	8.67362e-23	0.290883	3.40841e-21
cg21958798	2.41084e-25	0.345008	1.2651e-23
cg04974587	5.73328e-21	0.252438	1.81674e-19
cg14652031	9.65365e-25	0.264576	4.67524e-23
cg03532274	9.14509e-26	0.302018	5.06e-24
cg04282419	1.0657e-25	0.306382	5.82858e-24
cg04417028	3.05164e-27	0.327744	1.97801e-25
cg18515591	5.41579e-23	0.340408	2.17625e-21
cg22879515	2.66964e-21	0.375429	8.76508e-20
cg21881253	5.61577e-22	0.344672	1.98904e-20
cg23211240	1.68251e-24	0.269035	7.91503e-23
cg24041078	1.80112e-24	0.373865	8.41737e-23
cg25782847	8.86248e-29	0.257236	7.03645e-27
cg05216730	9.08825e-27	0.204589	5.62065e-25
cg12506005	7.13231e-28	0.27358	4.97805e-26
cg06459000	7.07663e-31	0.296904	7.46366e-29
cg19820372	4.80227e-41	0.268379	2.11473e-38
cg10680051	7.73086e-13	0.219899	1.03811e-11
cg12859211	1.32007e-14	0.269141	2.12941e-13
cg09251429	2.67249e-13	0.210163	3.76626e-12
cg20495183	2.76063e-15	0.217678	4.80131e-14
cg25999867	2.74392e-18	0.202838	6.45767e-17
cg13491690	7.16049e-13	0.233609	9.66078e-12
cg21692846	1.00793e-12	0.204038	1.33957e-11
cg08192350	1.93772e-14	0.204268	3.07719e-13
cg03397307	7.25725e-14	0.240631	1.08276e-12
cg16133088	8.47927e-15	0.262621	1.40221e-13
cg05972871	1.27693e-16	0.282121	2.51704e-15
cg26955987	5.15254e-18	0.308496	1.17762e-16
cg03485694	1.48162e-21	0.292572	4.96761e-20
cg12710510	9.33069e-18	0.250803	2.07152e-16
cg21723903	1.24631e-16	0.312496	2.46349e-15
cg03535793	3.22674e-18	0.24708	7.52349e-17
cg14759043	7.56804e-14	0.201035	1.12637e-12
cg26924496	5.22986e-14	0.24092	7.90494e-13
cg05852143	2.72794e-24	0.350948	1.25564e-22
cg25347264	5.98422e-14	0.20686	9.01008e-13
cg06947082	5.90191e-50	0.336128	1.05042e-46
cg20734421	4.12802e-18	0.204495	9.53641e-17
cg20219035	8.00926e-21	0.215647	2.51002e-19
cg19725903	5.21841e-15	0.233931	8.77922e-14
cg25283609	9.12708e-17	0.325325	1.82691e-15
cg03028472	1.2244e-16	0.2591	2.42131e-15
cg12304599	8.12459e-17	0.240855	1.63468e-15
cg06357925	1.86188e-15	0.215564	3.29045e-14
cg22374861	1.80808e-12	0.23348	2.34107e-11
cg07164581	2.91827e-26	0.223446	1.70993e-24
cg01321189	1.17863e-18	0.237752	2.88843e-17
cg24400921	1.49688e-15	0.277862	2.67976e-14
cg19619405	8.40771e-16	0.309821	1.53542e-14
cg24116870	1.00062e-21	0.255923	3.4358e-20
cg09327770	2.39976e-11	0.211922	2.78095e-10
cg05133578	3.06841e-18	0.206655	7.17389e-17
cg24603490	3.62769e-25	0.273337	1.85799e-23
cg03137447	1.64926e-51	0.388217	3.7078e-48
cg06369854	1.17671e-47	0.378527	1.43609e-44
cg16321474	3.58117e-50	0.370218	6.95317e-47
cg20255775	8.83892e-45	0.263361	5.99293e-42
cg17054969	3.82948e-45	0.264678	2.86976e-42
cg11721803	7.30554e-47	0.26238	7.8014e-44
cg12120327	4.3455e-46	0.254604	4.12485e-43
cg19451673	2.26459e-39	0.21122	8.48527e-37
cg11701621	5.72684e-22	0.253044	2.02167e-20
cg09865760	7.43573e-18	0.262043	1.67255e-16
cg01783706	2.9318e-16	0.242608	5.60824e-15
cg25147139	1.68258e-15	0.207605	2.99091e-14
cg11303127	1.08895e-16	0.27275	2.15545e-15
cg24965937	2.7011e-14	0.227986	4.21085e-13
cg18486102	5.66279e-40	0.38106	2.23968e-37
cg06947913	1.15389e-42	0.40007	6.08499e-40
cg04669574	5.33368e-42	0.379991	2.55987e-39
cg26328335	7.76411e-45	0.322529	5.5274e-42
cg03020208	9.28582e-23	0.20231	3.63894e-21
cg08266366	8.77626e-26	0.276492	4.86854e-24
cg17204394	1.25652e-22	0.38199	4.86953e-21
cg25158678	3.94742e-16	0.249469	7.43449e-15
cg26865127	3.48363e-20	0.258867	1.01503e-18
cg22541911	2.81873e-17	0.355817	5.96862e-16
cg06302118	2.33023e-23	0.258326	9.73929e-22
cg26221410	1.6665e-20	0.258008	5.04139e-19
cg12193731	2.27634e-25	0.344335	1.2019e-23
cg26372400	2.32367e-21	0.245464	7.66453e-20
cg07967679	2.20624e-36	0.219352	5.44737e-34
cg08975803	5.8775e-27	0.211346	3.70291e-25
cg07007400	3.5888e-37	0.268253	1.00852e-34
cg14482313	3.55408e-20	0.29401	1.03415e-18
cg14537533	4.99822e-20	0.326429	1.42427e-18
cg13691247	2.99227e-20	0.273267	8.77248e-19
cg23278196	1.35388e-20	0.266188	4.13668e-19
cg16264705	8.06664e-19	0.258758	2.0221e-17
cg25285794	1.44908e-09	0.221139	1.40548e-08
cg14679587	1.33275e-11	0.210345	1.5924e-10
cg14494721	3.0369e-23	0.233766	1.25214e-21
cg04963424	1.36198e-19	0.225788	3.70082e-18
cg01031441	3.69677e-14	0.209658	5.68013e-13
cg26397188	4.98366e-19	0.277768	1.28471e-17
cg24166864	5.00806e-24	0.353184	2.23065e-22
cg21383810	3.5224e-21	0.36397	1.14244e-19
cg18177616	2.90569e-21	0.22504	9.50358e-20
cg20395892	1.22187e-25	0.246613	6.64025e-24
cg26279550	5.50788e-26	0.326757	3.14531e-24
cg27076669	6.06698e-13	0.215234	8.24535e-12
cg11054631	6.65803e-13	0.22023	9.01991e-12
cg04640250	3.98534e-17	0.24049	8.30814e-16
cg11659501	1.14472e-17	0.247506	2.52436e-16
cg23614791	7.07725e-14	0.244675	1.05738e-12
cg12708634	3.41446e-14	0.210537	5.26529e-13
cg22032532	1.17585e-20	0.294705	3.60564e-19
cg07783282	3.24716e-16	0.238706	6.18103e-15
cg15712226	7.09538e-28	0.240505	4.9663e-26
cg08253651	1.62866e-27	0.347211	1.087e-25
cg25315816	2.77064e-20	0.250511	8.16756e-19
cg26855812	2.73608e-11	0.202799	3.14594e-10
cg26381364	3.09978e-15	0.251013	5.36713e-14
cg11342468	7.99259e-16	0.204953	1.46274e-14
cg13702005	2.69401e-15	0.27016	4.68737e-14
cg03882242	2.12102e-14	0.23089	3.34933e-13
cg14142965	3.2136e-33	0.425915	5.08404e-31
cg17395064	9.8498e-33	0.426376	1.39779e-30
cg26973714	9.46387e-27	0.338172	5.84175e-25
cg07227926	1.93819e-28	0.306751	1.45756e-26
cg01779747	3.57362e-18	0.239117	8.28704e-17
cg22325530	1.90003e-22	0.276381	7.16325e-21
cg23497704	7.37999e-13	0.22089	9.94123e-12
cg26196480	3.54377e-14	0.212041	5.44896e-13
cg16559598	3.50836e-12	0.256998	4.42978e-11
cg06911121	5.69156e-11	0.226409	6.35262e-10
cg08548429	1.48055e-20	0.274146	4.51082e-19
cg09090941	5.82298e-29	0.260789	4.80171e-27
cg22130808	1.6011e-22	0.274496	6.12275e-21
cg03434624	3.22397e-09	0.209448	3.00681e-08
cg26986180	8.0201e-20	0.275136	2.24054e-18
cg02823783	1.75144e-18	0.237585	4.21006e-17
cg07347092	4.54676e-19	0.252551	1.17992e-17
cg11521404	1.99078e-16	0.297104	3.85477e-15
cg25524962	7.45322e-17	0.340846	1.50884e-15
cg21115608	2.04332e-17	0.310914	4.37715e-16
cg18255595	6.64429e-18	0.286224	1.50164e-16
cg26717009	3.30679e-15	0.226804	5.69785e-14
cg22900415	2.62327e-13	0.210944	3.7005e-12
cg02861781	7.06116e-23	0.315163	2.80313e-21
cg23486142	1.39231e-28	0.338323	1.06201e-26
cg19037327	4.19033e-26	0.351519	2.43193e-24
cg27326226	1.48944e-33	0.329793	2.47479e-31
cg07148716	2.31919e-14	0.232413	3.63805e-13
cg25369560	1.47103e-14	0.228551	2.364e-13
cg07489869	3.11384e-38	0.304673	1.0473e-35
cg23125200	1.19821e-37	0.378829	3.73588e-35
cg21776794	3.94056e-34	0.227434	7.28663e-32
cg23927156	1.20378e-23	0.324889	5.19389e-22
cg13993853	7.60367e-15	0.227592	1.26132e-13
cg20275777	1.24368e-14	0.213089	2.01455e-13
cg14669514	1.55738e-20	0.247763	4.72466e-19
cg18721406	2.70599e-23	0.281622	1.1222e-21
cg05438320	1.47133e-20	0.297732	4.48914e-19
cg06303875	2.45181e-17	0.237037	5.21559e-16
cg02055963	1.34135e-16	0.222605	2.64036e-15
cg07984133	3.2871e-19	0.320881	8.64585e-18
cg16201038	2.12906e-17	0.279674	4.5517e-16
cg01499197	2.61926e-18	0.211636	6.1779e-17
cg20752818	6.60506e-15	0.223473	1.10252e-13
cg21789898	8.74958e-16	0.204327	1.59581e-14
cg18682423	1.46032e-16	0.260444	2.86268e-15
cg02233559	7.089e-20	0.259127	1.99084e-18
cg11126134	2.84375e-16	0.223592	5.44713e-15
cg17806623	4.47934e-16	0.204219	8.39189e-15
cg09886946	8.69723e-19	0.217556	2.16872e-17
cg21545902	2.18007e-20	0.240842	6.52114e-19
cg05855588	7.57845e-13	0.220583	1.01925e-11
cg19275632	2.4469e-11	0.23361	2.83404e-10
cg01764020	5.21104e-15	0.24537	8.77028e-14
cg16409955	5.88818e-15	0.252034	9.87103e-14
cg22905097	1.15496e-24	0.343819	5.53695e-23
cg19915711	1.34595e-24	0.358661	6.41654e-23
cg22125968	7.22963e-26	0.415275	4.08483e-24
cg01536987	8.65e-27	0.413627	5.37042e-25
cg18882819	5.66827e-27	0.405766	3.57637e-25
cg12379940	1.09107e-11	0.216945	1.31392e-10
cg24984523	3.59126e-13	0.209675	4.99351e-12
cg01214340	9.53515e-13	0.208501	1.26922e-11
cg24481868	2.57446e-13	0.267549	3.63291e-12
cg16956501	6.79438e-14	0.208713	1.01761e-12
cg00201414	1.12461e-20	0.214098	3.46094e-19
cg06259025	1.91893e-29	0.300556	1.6831e-27
cg27275523	2.44069e-17	0.278077	5.19453e-16
cg11699435	1.61855e-18	0.207542	3.906e-17
cg16232183	3.42752e-16	0.246662	6.50985e-15
cg06428163	4.86414e-15	0.227298	8.20908e-14
cg10305311	4.15994e-13	0.238709	5.7394e-12
cg13990092	1.99211e-17	0.319374	4.26959e-16
cg22996489	1.16956e-17	0.265242	2.57646e-16
cg10805850	1.12797e-21	0.309115	3.84833e-20
cg00221494	8.98872e-19	0.243854	2.23749e-17
cg18557131	1.19367e-27	0.286652	8.05495e-26
cg16105906	4.80671e-19	0.208468	1.24285e-17
cg14864103	8.20091e-16	0.242422	1.49894e-14
cg05437446	4.07636e-15	0.228431	6.95374e-14
cg19540316	3.86074e-15	0.22185	6.60439e-14
cg01574694	1.15307e-10	0.22997	1.24516e-09
cg24734586	8.52413e-12	0.2269	1.03616e-10
cg16105117	8.92427e-16	0.280375	1.62628e-14
cg23179456	2.18636e-22	0.37106	8.16348e-21
cg13631572	1.70905e-24	0.357739	8.03105e-23
cg16215203	2.09112e-27	0.398388	1.37843e-25
cg25556905	1.88817e-27	0.385019	1.25628e-25
cg12265829	9.13475e-32	0.327485	1.10223e-29
cg05031016	1.13735e-27	0.286156	7.68699e-26
cg19646112	7.47636e-26	0.242933	4.2131e-24
cg26206396	6.01631e-19	0.201473	1.53059e-17
cg23191956	1.61662e-14	0.222747	2.5892e-13
cg25078444	4.07756e-23	0.233218	1.65879e-21
cg16038120	1.82437e-20	0.201957	5.49951e-19
cg09290941	7.42963e-11	0.220128	8.19197e-10
cg24131748	5.50874e-12	0.223447	6.80665e-11
cg27294268	3.93235e-28	0.237562	2.83255e-26
cg04330513	2.63658e-32	0.321855	3.46528e-30
cg09307564	1.7773e-32	0.285915	2.36503e-30
cg25996119	2.48586e-26	0.396657	1.46663e-24
cg01972418	1.60818e-22	0.364704	6.14432e-21
cg01627823	4.66138e-22	0.347656	1.6732e-20
cg16527491	1.22406e-23	0.310103	5.27604e-22
cg09276158	1.09327e-24	0.348084	5.25892e-23
cg10724086	5.24976e-24	0.318211	2.33344e-22
cg03015370	4.44415e-25	0.297115	2.23858e-23
cg01662117	1.2869e-20	0.319453	3.93487e-19
cg23664186	1.32241e-23	0.277771	5.68851e-22
cg26286805	6.38808e-12	0.207758	7.85002e-11
cg18705240	3.71028e-12	0.231636	4.66955e-11
cg13679814	3.00667e-12	0.2484	3.81891e-11
cg16066272	7.88949e-23	0.225544	3.11172e-21
cg10149976	2.44689e-22	0.257921	9.06495e-21
cg01781974	4.19317e-25	0.385094	2.12469e-23
cg00766845	1.15444e-24	0.277592	5.53695e-23
cg22881914	3.21741e-31	0.385344	3.5604e-29
cg04701034	1.84738e-30	0.421606	1.85236e-28
cg16695483	3.0593e-29	0.390066	2.59282e-27
cg25685519	1.31135e-33	0.315365	2.19664e-31
cg24089118	4.34376e-16	0.208142	8.14502e-15
cg18242103	3.73787e-15	0.201302	6.40188e-14
cg24989962	2.31551e-26	0.267035	1.3718e-24
cg17929687	3.99216e-21	0.254108	1.2899e-19
cg15312264	2.11233e-26	0.249156	1.26193e-24
cg18451814	1.16313e-15	0.246507	2.0981e-14
cg25092838	4.4626e-13	0.243049	6.14507e-12
cg04186360	5.28236e-35	0.308926	1.10606e-32
cg14847688	9.6022e-29	0.278034	7.56749e-27
cg21893185	8.59197e-28	0.220437	5.90625e-26
cg16411251	2.76074e-33	0.251181	4.38383e-31
cg26132298	4.03728e-19	0.282111	1.05154e-17
cg12189551	7.68705e-19	0.279237	1.93262e-17
cg01779765	1.64215e-10	0.239822	1.74489e-09
cg14926717	2.74816e-13	0.232461	3.86652e-12
cg01773059	1.12167e-30	0.416934	1.15451e-28
cg16792632	1.05883e-30	0.355352	1.09247e-28
cg08196842	1.9336e-45	0.414544	1.55837e-42
cg17306261	1.42622e-42	0.452055	7.42937e-40
cg23265500	7.47381e-46	0.408384	6.65091e-43
cg12281657	3.32649e-47	0.409642	3.94697e-44
cg17930034	1.16176e-46	0.391242	1.15406e-43
cg18306861	9.39006e-12	0.210415	1.13561e-10
cg20937016	4.78962e-22	0.222329	1.71491e-20
cg00307214	2.48582e-22	0.243555	9.18528e-21
cg14415066	1.9351e-37	0.266221	5.78026e-35
cg23920953	1.86521e-19	0.299902	4.99827e-18
cg07139509	9.08333e-12	0.213295	1.10069e-10
cg23316449	1.06138e-23	0.236175	4.60271e-22
cg14238662	5.16753e-20	0.213465	1.47154e-18
cg04267436	2.72453e-18	0.213461	6.41555e-17
cg17319007	5.40866e-13	0.231423	7.39063e-12
cg15440688	2.77614e-22	0.256722	1.01875e-20
cg09956302	2.65491e-15	0.223313	4.62497e-14
cg03475665	1.63862e-13	0.210623	2.35036e-12
cg19643211	1.09353e-14	0.289371	1.78624e-13
cg12011267	5.74633e-14	0.222855	8.66412e-13
cg15925940	3.87201e-14	0.204535	5.93019e-13
cg18954339	8.52371e-15	0.225667	1.40902e-13
cg10051299	4.53689e-17	0.215565	9.38921e-16
cg01862418	1.93731e-24	0.240044	9.01441e-23
cg22861279	1.08001e-31	0.351513	1.29586e-29
cg03884132	3.86402e-33	0.29269	6.06807e-31
cg16802592	8.92403e-20	0.317401	2.47365e-18
cg20034372	8.89362e-20	0.301066	2.46682e-18
cg17350720	8.45545e-17	0.233616	1.69885e-15
cg20666492	9.13817e-20	0.2416	2.53137e-18
cg16803522	4.42684e-14	0.217816	6.74607e-13
cg12154418	5.20967e-16	0.262129	9.69212e-15
cg09291834	4.26814e-14	0.230555	6.51353e-13
cg13605988	4.11245e-17	0.260922	8.56476e-16
cg17438432	1.78078e-15	0.245728	3.15888e-14
cg15105703	8.00923e-28	0.278936	5.5538e-26
cg19295951	1.47706e-29	0.40969	1.32728e-27
cg08328777	1.62257e-28	0.406521	1.23324e-26
cg24505618	7.70061e-28	0.34013	5.35719e-26
cg05804220	7.95059e-27	0.408918	4.94337e-25
cg10496082	4.17824e-19	0.293864	1.08693e-17
cg10583297	1.28328e-18	0.300762	3.13231e-17
cg25908973	1.19537e-11	0.216376	1.43468e-10
cg10088041	7.57686e-13	0.201486	1.01925e-11
cg09593286	8.5441e-29	0.305454	6.80898e-27
cg20611126	4.31983e-20	0.284636	1.2409e-18
cg25116125	3.10274e-21	0.270778	1.01016e-19
cg23169689	5.08393e-18	0.205621	1.16377e-16
cg26984869	5.00328e-18	0.217668	1.14716e-16
cg10480343	4.52871e-20	0.331784	1.29741e-18
cg22535307	2.34337e-20	0.333114	6.98514e-19
cg08151731	2.31196e-22	0.269808	8.60237e-21
cg04519487	5.74458e-45	0.308547	4.15898e-42
cg06840283	3.55203e-28	0.304883	2.57161e-26
cg20793089	5.21899e-30	0.359123	4.96501e-28
cg24321039	2.32636e-31	0.405804	2.67125e-29
cg03326689	1.79933e-33	0.431022	2.9561e-31
cg26158897	4.22077e-18	0.26188	9.74015e-17
cg01196531	2.44071e-32	0.312458	3.22771e-30
cg20056542	5.73563e-36	0.378446	1.31512e-33
cg13877670	5.46216e-33	0.340003	8.17995e-31
cg06657050	3.42758e-27	0.258508	2.20495e-25
cg10426464	1.60626e-25	0.254707	8.60871e-24
cg25171685	5.99681e-31	0.252182	6.35617e-29
cg25903072	3.42539e-14	0.201601	5.27834e-13
cg17124092	3.31311e-27	0.260406	2.13453e-25
cg21767656	9.07662e-33	0.277838	1.29668e-30
cg18846362	2.34985e-31	0.319292	2.69098e-29
cg00364357	3.07401e-13	0.227237	4.29949e-12
cg01556457	1.80451e-13	0.23248	2.57964e-12
cg21552528	2.07123e-14	0.283568	3.27312e-13
cg13826167	3.41763e-11	0.208279	3.89291e-10
cg22512464	3.37588e-11	0.21157	3.84946e-10
cg15281774	2.82658e-17	0.268649	5.98006e-16
cg02453462	1.03787e-16	0.202722	2.06103e-15
cg12101586	1.97894e-29	0.211658	1.72511e-27
cg22549041	3.73161e-31	0.210448	4.06622e-29
cg19464917	9.43986e-37	0.298357	2.536e-34
cg26674943	2.17722e-37	0.305856	6.36987e-35
cg04767484	2.75962e-20	0.253919	8.14068e-19
cg17271180	1.96578e-13	0.20966	2.79988e-12
[truncated: 511 more rows]

## Sheet: S3
ID	GeneID	Symbol	Distance	Side
cg00002719	ENSG00000143155	TIPRL	-1225358	L10
cg00002719	ENSG00000213064	SFT2D2	-1174446	L9
cg00002719	ENSG00000143178	TBX19	-1113041	L8
cg00002719	ENSG00000143185	XCL2	-883470	L7
cg00002719	ENSG00000143184	XCL1	-845398	L6
cg00002719	ENSG00000143196	DPT	-698261	L5
cg00002719	ENSG00000143153	ATP1B1	-294745	L4
cg00002719	ENSG00000143156	NME7	-59519	L3
cg00002719	ENSG00000117475	BLZF1	-30927	L2
cg00002719	ENSG00000117477	CCDC181	0	L1
cg00002719	ENSG00000117479	SLC19A2	36439	R1
cg00002719	ENSG00000198734	F5	86696	R2
cg00002719	ENSG00000174175	SELP	161379	R3
cg00002719	ENSG00000000460	C1orf112	234537	R4
cg00002719	ENSG00000188404	SELL	263195	R5
cg00002719	ENSG00000007908	SELE	295170	R6
cg00002719	ENSG00000171806	METTL18	365059	R7
cg00002719	ENSG00000000457	SCYL3	422161	R8
cg00002719	ENSG00000075945	KIFAP3	493856	R9
cg00002719	ENSG00000203740	METTL11B	718531	R10
cg00008036	ENSG00000116194	ANGPTL1	-871878	L10
cg00008036	ENSG00000116191	RALGPS2	-821114	L9
cg00008036	ENSG00000116199	FAM20B	-666388	L8
cg00008036	ENSG00000186283	TOR3A	-644932	L7
cg00008036	ENSG00000143322	ABL2	-513271	L6
cg00008036	ENSG00000057252	SOAT1	-384275	L5
cg00008036	ENSG00000162779	AXDND1	-188220	L4
cg00008036	ENSG00000116218	NPHS2	-167003	L3
cg00008036	ENSG00000162782	TDRD5	-51683	L2
cg00008036	ENSG00000143340	FAM163A	205	L1
cg00008036	ENSG00000169905	TOR1AIP2	97009	R1
cg00008036	ENSG00000143337	TOR1AIP1	139084	R2
cg00008036	ENSG00000135837	CEP350	211815	R3
cg00008036	ENSG00000116260	QSOX1	411911	R4
cg00008036	ENSG00000121454	LHX4	487306	R5
cg00008036	ENSG00000143324	XPR1	889046	R6
cg00008036	ENSG00000135835	KIAA1614	1169939	R7
cg00008036	ENSG00000135823	STX6	1229754	R8
cg00008036	ENSG00000153029	MR1	1290467	R9
cg00008036	ENSG00000162783	IER5	1345754	R10
cg00009167	ENSG00000134186	PRPF38B	-410882	L10
cg00009167	ENSG00000143107	FNDC7	-371068	L9
cg00009167	ENSG00000116266	STXBP3	-304287	L8
cg00009167	ENSG00000162641	AKNAD1	-255582	L7
cg00009167	ENSG00000121957	GPSM2	-179265	L6
cg00009167	ENSG00000121940	CLCC1	-150353	L5
cg00009167	ENSG00000085433	WDR47	-71697	L4
cg00009167	ENSG00000197780	TAF13	-37808	L3
cg00009167	ENSG00000215717	TMEM167B	-16876	L2
cg00009167	ENSG00000179902	C1orf194	0	L1
cg00009167	ENSG00000143126	CELSR2	135726	R1
cg00009167	ENSG00000134222	PSRC1	165743	R2
cg00009167	ENSG00000221986	MYBPHL	178552	R3
cg00009167	ENSG00000134243	SORT1	195755	R4
cg00009167	ENSG00000143106	PSMA5	285229	R5
cg00009167	ENSG00000143028	SYPL2	352733	R6
cg00009167	ENSG00000162650	ATXN7L2	369666	R7
cg00009167	ENSG00000174151	CYB561D1	380239	R8
cg00009167	ENSG00000181754	AMIGO1	390365	R9
cg00009167	ENSG00000156097	GPR61	426059	R10
cg00013475	ENSG00000116039	ATP6V1B1	-488159	L10
cg00013475	ENSG00000144031	ANKRD53	-468091	L9
cg00013475	ENSG00000144043	TEX261	-458717	L8
cg00013475	ENSG00000258881	AC007040.2	-458254	L7
cg00013475	ENSG00000124357	NAGK	-373782	L6
cg00013475	ENSG00000124370	MCEE	-323351	L5
cg00013475	ENSG00000124383	MPHOSPH10	-303489	L4
cg00013475	ENSG00000124374	PAIP2B	-226487	L3
cg00013475	ENSG00000075292	ZNF638	-18521	L2
cg00013475	ENSG00000135636	DYSF	129	L1
cg00013475	ENSG00000003137	CYP26B1	675645	R1
cg00013475	ENSG00000144036	EXOC6B	722391	R2
cg00013475	ENSG00000116096	SPR	1433789	R3
cg00013475	ENSG00000135638	EMX1	1462667	R4
cg00013475	ENSG00000144040	SFXN5	1488443	R5
cg00013475	ENSG00000135631	RAB11FIP5	1619789	R6
cg00013475	ENSG00000214513	NOTO	1748665	R7
cg00013475	ENSG00000135632	SMYD5	1760629	R8
cg00013475	ENSG00000135617	PRADC1	1774417	R9
cg00013475	ENSG00000135624	CCT7	1779827	R10
cg00032205	ENSG00000156170	NDUFAF6	-2161688	L10
cg00032205	ENSG00000175895	PLEKHF2	-2121458	L9
cg00032205	ENSG00000156172	C8orf37	-2008942	L8
cg00032205	ENSG00000156466	GDF6	-1117337	L7
cg00032205	ENSG00000156467	UQCRB	-1042509	L6
cg00032205	ENSG00000156469	MTERF3	-1016533	L5
cg00032205	ENSG00000156471	PTDSS1	-941148	L4
cg00032205	ENSG00000169439	SDC2	-666353	L3
cg00032205	ENSG00000104324	CPQ	-128489	L2
cg00032205	ENSG00000180543	TSPYL5	-179	L1
cg00032205	ENSG00000147649	MTDH	366038	R1
cg00032205	ENSG00000104341	LAPTM4B	496911	R2
cg00032205	ENSG00000132561	MATN2	590694	R3
cg00032205	ENSG00000156482	RPL30	746705	R4
cg00032205	ENSG00000177459	ERICH5	786376	R5
cg00032205	ENSG00000104356	POP1	839147	R6
cg00032205	ENSG00000104361	NIPAL2	911680	R7
cg00032205	ENSG00000104375	STK3	1093082	R8
cg00032205	ENSG00000156486	KCNS2	1148876	R9
cg00032205	ENSG00000164920	OSR2	1666257	R10
cg00035316	ENSG00000138435	CHRNA1	-1340353	L10
cg00035316	ENSG00000128656	CHN1	-1122907	L9
cg00035316	ENSG00000115966	ATF2	-959906	L8
cg00035316	ENSG00000174279	EVX2	-44375	L7
cg00035316	ENSG00000128714	HOXD13	-32344	L6
cg00035316	ENSG00000170178	HOXD12	-27095	L5
cg00035316	ENSG00000128713	HOXD11	-18534	L4
cg00035316	ENSG00000128710	HOXD10	-8346	L3
cg00035316	ENSG00000128709	HOXD9	-3351	L2
cg00035316	ENSG00000175879	HOXD8	1403	L1
cg00035316	ENSG00000128652	HOXD3	8321	R1
cg00035316	ENSG00000170166	HOXD4	23259	R2
cg00035316	ENSG00000128645	HOXD1	60377	R3
cg00035316	ENSG00000128654	MTX2	141104	R4
cg00035316	ENSG00000170144	HNRNPA3	1084272	R5
cg00035316	ENSG00000116044	NFE2L2	1099304	R6
cg00035316	ENSG00000018510	AGPS	1264477	R7
cg00035316	ENSG00000196659	TTC30B	1420707	R8
cg00035316	ENSG00000197557	TTC30A	1484708	R9
cg00035316	ENSG00000128655	PDE11A	1494953	R10
cg00043095	ENSG00000072182	ASIC4	-2885785	L10
cg00043095	ENSG00000123989	CHPF	-2880748	L9
cg00043095	ENSG00000188760	TMEM198	-2873962	L8
cg00043095	ENSG00000124006	OBSL1	-2852698	L7
cg00043095	ENSG00000123999	INHA	-2848846	L6
cg00043095	ENSG00000144589	STK11IP	-2808106	L5
cg00043095	ENSG00000114923	SLC4A3	-2782577	L4
cg00043095	ENSG00000116106	EPHA4	-850355	L3
cg00043095	ENSG00000135903	PAX3	-125561	L2
cg00043095	ENSG00000163082	SGPP2	0	L1
cg00043095	ENSG00000116120	FARSB	142339	R1
cg00043095	ENSG00000124003	MOGAT1	247226	R2
cg00043095	ENSG00000123983	ACSL3	436382	R3
cg00043095	ENSG00000152049	KCNE4	627254	R4
cg00043095	ENSG00000171951	SCG2	1172380	R5
cg00043095	ENSG00000152056	AP1S3	1327126	R6
cg00043095	ENSG00000085449	WDFY1	1431156	R7
cg00043095	ENSG00000135900	MRPL44	1532903	R8
cg00043095	ENSG00000135919	SERPINE2	1550485	R9
cg00043095	ENSG00000124019	FAM124B	1954138	R10
cg00063174	ENSG00000169047	IRS1	-1071777	L10
cg00063174	ENSG00000144468	RHBDD1	-872321	L9
cg00063174	ENSG00000081052	COL4A4	-707083	L8
cg00063174	ENSG00000169031	COL4A3	-556744	L7
cg00063174	ENSG00000168958	MFF	-513700	L6
cg00063174	ENSG00000168955	TM4SF20	-489541	L5
cg00063174	ENSG00000173744	AGFG1	-310322	L4
cg00063174	ENSG00000135917	SLC19A3	-153508	L3
cg00063174	ENSG00000115009	CCL20	-53972	L2
cg00063174	ENSG00000123977	DAW1	0	L1
cg00063174	ENSG00000153820	SPHKAP	108416	R1
cg00063174	ENSG00000153823	PID1	978987	R2
cg00063174	ENSG00000187957	DNER	1486090	R3
cg00063174	ENSG00000153827	TRIP12	1892299	R4
cg00063174	ENSG00000153832	FBXO36	2050763	R5
cg00063174	ENSG00000163053	SLC16A14	2163443	R6
cg00063174	ENSG00000135899	SP110	2295754	R7
cg00063174	ENSG00000079263	SP140	2331571	R8
cg00063174	ENSG00000185404	SP140L	2455645	R9
cg00063174	ENSG00000067066	SP100	2544403	R10
cg00064261	ENSG00000198835	GJC2	-1274483	L10
cg00064261	ENSG00000181873	IBA57	-1252052	L9
cg00064261	ENSG00000154358	OBSCN	-1055435	L8
cg00064261	ENSG00000154370	TRIM11	-1027474	L7
cg00064261	ENSG00000162931	TRIM17	-1017448	L6
cg00064261	ENSG00000168159	RNF187	-938121	L5
cg00064261	ENSG00000116574	RHOU	-687645	L4
cg00064261	ENSG00000168118	RAB4A	-128415	L3
cg00064261	ENSG00000154429	CCSAP	-91015	L2
cg00064261	ENSG00000143632	ACTA1	-211	L1
cg00064261	ENSG00000069248	NUP133	5947	R1
cg00064261	ENSG00000135776	ABCB10	82270	R2
cg00064261	ENSG00000135801	TAF5L	158799	R3
cg00064261	ENSG00000135763	URB2	191935	R4
cg00064261	ENSG00000143641	GALNT2	623678	R5
cg00064261	ENSG00000177614	PGBD5	880178	R6
cg00064261	ENSG00000135775	COG2	1208169	R7
cg00064261	ENSG00000135744	AGT	1268211	R8
cg00064261	ENSG00000135773	CAPN9	1313072	R9
cg00064261	ENSG00000119280	C1orf198	1402807	R10
cg00070680	ENSG00000146857	STRA8	-2588717	L10
cg00070680	ENSG00000080802	CNOT4	-2337082	L9
cg00070680	ENSG00000155561	NUP205	-2198452	L8
cg00070680	ENSG00000164707	SLC13A4	-2117951	L7
cg00070680	ENSG00000189320	FAM180A	-2098396	L6
cg00070680	ENSG00000105887	MTPN	-1869850	L5
cg00070680	ENSG00000181072	CHRM2	-826954	L4
cg00070680	ENSG00000105894	PTN	-503344	L3
cg00070680	ENSG00000279483	AC090498.1	-333276	L2
cg00070680	ENSG00000157680	DGKI	-117	L1
cg00070680	ENSG00000182158	CREB3L2	27767	R1
cg00070680	ENSG00000122787	AKR1D1	155112	R2
cg00070680	ENSG00000122779	TRIM24	613047	R3
cg00070680	ENSG00000157703	SVOPL	747073	R4
cg00070680	ENSG00000105929	ATP6V0A4	859082	R5
cg00070680	ENSG00000214128	TMEM213	950740	R6
cg00070680	ENSG00000122778	KIAA1549	984169	R7
cg00070680	ENSG00000146858	ZC3HAV1L	1178494	R8
cg00070680	ENSG00000105939	ZC3HAV1	1196303	R9
cg00070680	ENSG00000105948	TTC26	1286532	R10
cg00072720	ENSG00000170296	GABARAP	-20062	L6
cg00072720	ENSG00000262526	AC120057.2	-17876	L5
cg00072720	ENSG00000175826	CTDNEP1	-10020	L4
cg00072720	ENSG00000170291	ELP5	-2571	L3
cg00072720	ENSG00000262302	AC003688.1	-422	L2
cg00072720	ENSG00000181885	CLDN7	0	L1
cg00072720	ENSG00000181856	SLC2A4	19153	R1
cg00072720	ENSG00000006047	YBX2	25749	R2
cg00072720	ENSG00000132507	EIF5A	44485	R3
cg00072720	ENSG00000132522	GPS2	48810	R4
cg00072720	ENSG00000261915	AC026954.2	50147	R5
cg00072720	ENSG00000215041	NEURL4	53114	R6
cg00072720	ENSG00000072818	ACAP1	74015	R7
cg00072720	ENSG00000213859	KCTD11	89375	R8
cg00072720	ENSG00000182896	TMEM95	92609	R9
cg00072720	ENSG00000174292	TNK1	118020	R10
cg00072720	ENSG00000187838	PLSCR3	127213	R11
cg00072720	ENSG00000205544	TMEM256	140461	R12
cg00072720	ENSG00000169992	NLGN2	142360	R13
cg00072720	ENSG00000181323	SPEM1	157810	R14
cg00082664	ENSG00000109670	FBXW7	-1253551	L10
cg00082664	ENSG00000170006	TMEM154	-1109631	L9
cg00082664	ENSG00000169989	TIGD4	-1009879	L8
cg00082664	ENSG00000164144	ARFIP1	-871180	L7
cg00082664	ENSG00000137460	FHDC1	-809947	L6
cg00082664	ENSG00000109654	TRIM2	-450326	L5
cg00082664	ENSG00000121211	MND1	-374525	L4
cg00082664	ENSG00000137462	TLR2	-83941	L3
cg00082664	ENSG00000145428	RNF175	-29408	L2
cg00082664	ENSG00000145423	SFRP2	-560	L1
cg00082664	ENSG00000197410	DCHS2	442096	R1
cg00082664	ENSG00000171566	PLRG1	745359	R2
cg00082664	ENSG00000171564	FGB	773310	R3
cg00082664	ENSG00000171560	FGA	793480	R4
cg00082664	ENSG00000171557	FGG	814488	R5
cg00082664	ENSG00000121207	LRAT	837299	R6
cg00082664	ENSG00000151962	RBM46	991567	R7
cg00082664	ENSG00000185149	NPY2R	1418990	R8
cg00082664	ENSG00000164114	MAP9	1553012	R9
cg00082664	ENSG00000256394	ASIC5	2040083	R10
cg00086670	ENSG00000107874	CUEDC2	-436780	L10
cg00086670	ENSG00000120055	C10orf95	-417821	L9
cg00086670	ENSG00000138107	ACTR1A	-366652	L8
cg00086670	ENSG00000107882	SUFU	-235829	L7
cg00086670	ENSG00000171206	TRIM8	-208684	L6
cg00086670	ENSG00000138175	ARL3	-154967	L5
cg00086670	ENSG00000156398	SFXN2	-125872	L4
cg00086670	ENSG00000166272	WBP1L	-34848	L3
cg00086670	ENSG00000148795	CYP17A1	-31892	L2
cg00086670	ENSG00000214435	AS3MT	103	L1
cg00086670	ENSG00000148842	CNNM2	48927	R1
cg00086670	ENSG00000076685	NT5C2	218650	R2
cg00086670	ENSG00000235376	RPEL1	376520	R3
cg00086670	ENSG00000148798	INA	407771	R4
cg00086670	ENSG00000156374	PCGF6	433429	R5
cg00086670	ENSG00000148835	TAF5	498609	R6
cg00086670	ENSG00000148843	PDCD11	527259	R7
cg00086670	ENSG00000138172	CALHM2	577419	R8
cg00086670	ENSG00000185933	CALHM1	584020	R9
cg00086670	ENSG00000183128	CALHM3	603437	R10
cg00090261	ENSG00000156482	RPL30	-2059850	L10
cg00090261	ENSG00000177459	ERICH5	-2012709	L9
cg00090261	ENSG00000104356	POP1	-1946484	L8
cg00090261	ENSG00000104361	NIPAL2	-1811926	L7
cg00090261	ENSG00000156486	KCNS2	-1673471	L6
cg00090261	ENSG00000104375	STK3	-1163492	L5
cg00090261	ENSG00000164920	OSR2	-1154215	L4
cg00090261	ENSG00000132549	VPS13B	-228739	L3
cg00090261	ENSG00000164919	COX6C	-212612	L2
cg00090261	ENSG00000132554	RGS22	0	L1
cg00090261	ENSG00000156509	FBXO43	27029	R1
cg00090261	ENSG00000147669	POLR2K	44301	R2
cg00090261	ENSG00000104450	SPAG1	51584	R3
cg00090261	ENSG00000034677	RNF19A	150738	R4
cg00090261	ENSG00000186106	ANKRD46	403430	R5
cg00090261	ENSG00000174226	SNX31	466567	R6
cg00090261	ENSG00000070756	PABPC1	579494	R7
cg00090261	ENSG00000164924	YWHAZ	810201	R8
cg00090261	ENSG00000120963	ZNF706	1071556	R9
cg00090261	ENSG00000083307	GRHL2	1386110	R10
cg00095594	ENSG00000059588	TARBP1	-1586145	L10
cg00095594	ENSG00000168264	IRF2BP2	-1455799	L9
cg00095594	ENSG00000173726	TOMM20	-936487	L8
cg00095594	ENSG00000188739	RBM34	-904041	L7
cg00095594	ENSG00000054267	ARID4B	-737105	L6
cg00095594	ENSG00000152904	GGPS1	-720792	L5
cg00095594	ENSG00000162885	B3GALNT2	-560872	L4
cg00095594	ENSG00000168243	GNG4	-414570	L3
cg00095594	ENSG00000143669	LYST	-181684	L2
cg00095594	ENSG00000116962	NID1	-215	L1
cg00095594	ENSG00000077585	GPR137B	77178	R1
cg00095594	ENSG00000186197	EDARADD	282930	R2
cg00095594	ENSG00000116977	LGALS8	452673	R3
cg00095594	ENSG00000119285	HEATR1	483678	R4
cg00095594	ENSG00000077522	ACTN2	598814	R5
cg00095594	ENSG00000116984	MTR	729965	R6
cg00095594	ENSG00000244020	MT1HL1	938776	R7
cg00095594	ENSG00000198626	RYR2	976857	R8
cg00095594	ENSG00000116996	ZP4	1812537	R9
cg00095594	ENSG00000270188	MTRNR2L11	1878397	R10
cg00134776	ENSG00000206262	FOXL2NB	-980740	L10
cg00134776	ENSG00000206260	PRR23A	-928462	L9
cg00134776	ENSG00000184814	PRR23B	-913804	L8
cg00134776	ENSG00000233701	PRR23C	-889838	L7
cg00134776	ENSG00000175110	MRPS22	-577507	L6
cg00134776	ENSG00000184432	COPB2	-545050	L5
cg00134776	ENSG00000114113	RBP2	-453983	L4
cg00134776	ENSG00000114115	RBP1	-394901	L3
cg00134776	ENSG00000163864	NMNAT3	-256713	L2
cg00134776	ENSG00000158258	CLSTN2	452	L1
cg00134776	ENSG00000155890	TRIM42	743331	R1
cg00134776	ENSG00000114120	SLC25A36	1007097	R2
cg00134776	ENSG00000175093	SPSB4	1116614	R3
cg00134776	ENSG00000155893	PXYLP1	1293993	R4
cg00134776	ENSG00000177311	ZBTB38	1389480	R5
cg00134776	ENSG00000155903	RASA2	1552314	R6
cg00134776	ENSG00000114125	RNF7	1803516	R7
cg00134776	ENSG00000114124	GRK7	1843415	R8
cg00134776	ENSG00000069849	ATP1B3	1941391	R9
cg00134776	ENSG00000114126	TFDP2	2009695	R10
cg00157796	ENSG00000122335	SERAC1	-1000918	L10
cg00157796	ENSG00000272047	GTF2H5	-969854	L9
cg00157796	ENSG00000130338	TULP4	-657370	L8
cg00157796	ENSG00000146433	TMEM181	-533770	L7
cg00157796	ENSG00000146425	DYNLT1	-524455	L6
cg00157796	ENSG00000164674	SYTL3	-404322	L5
cg00157796	ENSG00000092820	EZR	-349830	L4
cg00157796	ENSG00000130363	RSPH3	-169011	L3
cg00157796	ENSG00000164691	TAGAP	-124046	L2
cg00157796	ENSG00000164694	FNDC1	199	L1
cg00157796	ENSG00000112096	SOD2	499868	R1
cg00157796	ENSG00000146457	WTAP	556384	R2
cg00157796	ENSG00000120437	ACAT2	591127	R3
cg00157796	ENSG00000120438	TCP1	609297	R4
cg00157796	ENSG00000112110	MRPL18	620611	R5
cg00157796	ENSG00000146453	PNLDC1	631048	R6
cg00157796	ENSG00000130368	MAS1	737489	R7
cg00157796	ENSG00000197081	IGF2R	799898	R8
cg00157796	ENSG00000175003	SLC22A1	952614	R9
cg00157796	ENSG00000112499	SLC22A2	1001860	R10
cg00158683	ENSG00000229453	SPINK8	-266850	L10
cg00158683	ENSG00000164049	FBXW12	-193932	L9
cg00158683	ENSG00000164050	PLXNB1	-165105	L8
cg00158683	ENSG00000164051	CCDC51	-154735	L7
cg00158683	ENSG00000232112	TMA7	-150983	L6
cg00158683	ENSG00000164053	ATRIP	-127546	L5
cg00158683	ENSG00000164054	SHISA5	-90365	L4
cg00158683	ENSG00000114268	PFKFB4	-33176	L3
cg00158683	ENSG00000145040	UCN2	-31410	L2
cg00158683	ENSG00000114270	COL7A1	0	L1
cg00158683	ENSG00000010256	UQCRC1	3808	R1
cg00158683	ENSG00000183396	TMEM89	25565	R2
cg00158683	ENSG00000225697	SLC26A6	30529	R3
cg00158683	ENSG00000008300	CELSR3	41269	R4
cg00158683	ENSG00000213672	NCKIPSD	78650	R5
cg00158683	ENSG00000068745	IP6K2	92809	R6
cg00158683	ENSG00000114302	PRKAR2A	149403	R7
cg00158683	ENSG00000178537	SLC25A20	261732	R8
cg00158683	ENSG00000177479	ARIH2	323627	R9
cg00158683	ENSG00000178467	P4HTM	394695	R10
cg00172597	ENSG00000143507	DUSP10	-1622947	L10
cg00172597	ENSG00000143512	HHIPL2	-816932	L9
cg00172597	ENSG00000143498	TAF1A	-775103	L8
cg00172597	ENSG00000154305	MIA3	-697029	L7
cg00172597	ENSG00000186063	AIDA	-651826	L6
cg00172597	ENSG00000162819	BROX	-629840	L5
cg00172597	ENSG00000197520	FAM177B	-614231	L4
cg00172597	ENSG00000154309	DISP1	-359041	L3
cg00172597	ENSG00000187554	TLR5	-221788	L2
cg00172597	ENSG00000143502	SUSD4	-858	L1
cg00172597	ENSG00000178395	CCDC185	28378	R1
cg00172597	ENSG00000203697	CAPN8	172968	R2
cg00172597	ENSG00000162909	CAPN2	336554	R3
cg00172597	ENSG00000143514	TP53BP2	414854	R4
cg00172597	ENSG00000143756	FBXO28	749072	R5
cg00172597	ENSG00000143753	DEGS1	810717	R6
cg00172597	ENSG00000143748	NVL	862295	R7
cg00172597	ENSG00000143771	CNIH4	991819	R8
cg00172597	ENSG00000162923	WDR26	1020104	R9
cg00172597	ENSG00000143786	CNIH3	1069621	R10
cg00178511	ENSG00000229453	SPINK8	-267003	L10
cg00178511	ENSG00000164049	FBXW12	-194085	L9
cg00178511	ENSG00000164050	PLXNB1	-165258	L8
cg00178511	ENSG00000164051	CCDC51	-154888	L7
cg00178511	ENSG00000232112	TMA7	-151136	L6
cg00178511	ENSG00000164053	ATRIP	-127699	L5
cg00178511	ENSG00000164054	SHISA5	-90518	L4
cg00178511	ENSG00000114268	PFKFB4	-33329	L3
cg00178511	ENSG00000145040	UCN2	-31563	L2
cg00178511	ENSG00000114270	COL7A1	-77	L1
cg00178511	ENSG00000010256	UQCRC1	3655	R1
cg00178511	ENSG00000183396	TMEM89	25412	R2
cg00178511	ENSG00000225697	SLC26A6	30376	R3
cg00178511	ENSG00000008300	CELSR3	41116	R4
cg00178511	ENSG00000213672	NCKIPSD	78497	R5
cg00178511	ENSG00000068745	IP6K2	92656	R6
cg00178511	ENSG00000114302	PRKAR2A	149250	R7
cg00178511	ENSG00000178537	SLC25A20	261579	R8
cg00178511	ENSG00000177479	ARIH2	323474	R9
cg00178511	ENSG00000178467	P4HTM	394542	R10
cg00199007	ENSG00000130700	GATA5	-476562	L10
cg00199007	ENSG00000101187	SLCO4A1	-266772	L9
cg00199007	ENSG00000101188	NTSR1	-189786	L8
cg00199007	ENSG00000101189	MRGBP	-150828	L7
cg00199007	ENSG00000060491	OGFR	-138557	L6
cg00199007	ENSG00000092758	COL9A3	-111398	L5
cg00199007	ENSG00000101190	TCFL5	-90794	L4
cg00199007	ENSG00000101191	DIDO1	-14605	L3
cg00199007	ENSG00000101193	GID8	-4082	L2
cg00199007	ENSG00000101194	SLC17A9	147	L1
cg00199007	ENSG00000125533	BHLHE23	53367	R1
cg00199007	ENSG00000149658	YTHDF1	242869	R2
cg00199007	ENSG00000101197	BIRC7	283323	R3
cg00199007	ENSG00000101198	NKAIN4	288224	R4
cg00199007	ENSG00000101199	ARFGAP1	320225	R5
cg00199007	ENSG00000101203	COL20A1	340626	R6
cg00199007	ENSG00000101204	CHRNA4	390663	R7
cg00199007	ENSG00000075043	KCNQ2	447650	R8
cg00199007	ENSG00000101210	EEF1A2	535454	R9
cg00199007	ENSG00000125534	PPDPF	568205	R10
cg00201414	ENSG00000253309	SERPINE3	-830897	L10
cg00201414	ENSG00000102786	INTS6	-741368	L9
cg00201414	ENSG00000139668	WDFY2	-427923	L8
cg00201414	ENSG00000102796	DHRS12	-391470	L7
cg00201414	ENSG00000123171	CCDC70	-329400	L6
cg00201414	ENSG00000123191	ATP7B	-183507	L5
cg00201414	ENSG00000253710	ALG11	-162032	L4
cg00201414	ENSG00000253797	UTP14C	-162032	L3
cg00201414	ENSG00000197168	NEK5	-66540	L2
cg00201414	ENSG00000136098	NEK3	-35771	L1
cg00201414	ENSG00000136114	THSD1	181532	R1
cg00201414	ENSG00000136100	VPS36	216967	R2
cg00201414	ENSG00000136108	CKAP2	259794	R3
cg00201414	ENSG00000139675	HNRNPA1L2	446790	R4
cg00201414	ENSG00000165416	SUGT1	457074	R5
cg00201414	ENSG00000136099	PCDH8	647254	R6
cg00201414	ENSG00000102837	OLFM4	833178	R7
cg00201414	ENSG00000204919	PRR20A	4945283	R8
cg00201414	ENSG00000229665	PRR20C	4945283	R9
cg00201414	ENSG00000204918	PRR20B	4951853	R10
cg00202702	ENSG00000087053	MTMR2	-6122110	L10
cg00202702	ENSG00000184384	MAML2	-5704230	L9
cg00202702	ENSG00000149231	CCDC82	-5657469	L8
cg00202702	ENSG00000183340	JRKL	-5539851	L7
cg00202702	ENSG00000149972	CNTN5	-1688540	L6
cg00202702	ENSG00000165895	ARHGAP42	-1053484	L5
cg00202702	ENSG00000082175	PGR	-916901	L4
cg00202702	ENSG00000137672	TRPC6	-174863	L3
cg00202702	ENSG00000187151	ANGPTL5	-130903	L2
cg00202702	ENSG00000137693	YAP1	63019	L1
cg00202702	ENSG00000023445	BIRC3	270022	R1
cg00202702	ENSG00000110330	BIRC2	299783	R2
cg00202702	ENSG00000152558	TMEM123	348904	R3
cg00202702	ENSG00000137673	MMP7	473080	R4
cg00202702	ENSG00000137674	MMP20	529404	R5
cg00202702	ENSG00000137675	MMP27	644059	R6
cg00202702	ENSG00000118113	MMP8	664368	R7
cg00202702	ENSG00000166670	MMP10	723074	R8
cg00202702	ENSG00000196611	MMP1	742491	R9
cg00202702	ENSG00000149968	MMP3	788373	R10
cg00221494	ENSG00000134873	CLDN10	-2562579	L10
cg00221494	ENSG00000134874	DZIP1	-2497635	L9
cg00221494	ENSG00000102580	DNAJC3	-2347350	L8
cg00221494	ENSG00000102595	UGGT2	-2088856	L7
cg00221494	ENSG00000185352	HS6ST3	-1302776	L6
cg00221494	ENSG00000165621	OXGR1	-1147608	L5
cg00221494	ENSG00000139793	MBNL2	-748218	L4
cg00221494	ENSG00000125249	RAP2A	-673210	L3
cg00221494	ENSG00000065150	IPO5	-118041	L2
cg00221494	ENSG00000152767	FARP1	221	L1
cg00221494	ENSG00000139797	RNF113B	33444	R1
cg00221494	ENSG00000102572	STK24	302844	R2
cg00221494	ENSG00000088386	SLC15A1	541460	R3
cg00221494	ENSG00000088387	DOCK9	651088	R4
cg00221494	ENSG00000134882	UBAC2	1058433	R5
cg00221494	ENSG00000125245	GPR18	1112373	R6
cg00221494	ENSG00000169508	GPR183	1152198	R7
cg00221494	ENSG00000125304	TM9SF2	1303970	R8
cg00221494	ENSG00000125246	CLYBL	1464328	R9
cg00221494	ENSG00000139800	ZIC5	1820623	R10
cg00228390	ENSG00000060762	MPC1	-1413973	L10
cg00228390	ENSG00000071242	RPS6KA2	-890535	L9
cg00228390	ENSG00000249141	AL159163.1	-840862	L8
cg00228390	ENSG00000026297	RNASET2	-839795	L7
cg00228390	ENSG00000112486	CCR6	-657290	L6
cg00228390	ENSG00000120436	GPR31	-638657	L5
cg00228390	ENSG00000166984	TCP10L2	-600073	L4
cg00228390	ENSG00000112494	UNC93A	-480972	L3
cg00228390	ENSG00000120440	TTLL2	-437483	L2
cg00228390	ENSG00000125337	KIF25	199252	L1
cg00228390	ENSG00000153303	FRMD1	256177	R1
cg00228390	ENSG00000164488	DACT2	495841	R2
cg00228390	ENSG00000112562	SMOC2	644162	R3
cg00228390	ENSG00000186340	THBS2	1418791	R4
cg00228390	ENSG00000184465	WDR27	1660223	R5
cg00228390	ENSG00000185127	C6orf120	1905201	R6
cg00228390	ENSG00000130024	PHF10	1906913	R7
cg00228390	ENSG00000130023	ERMARD	1954633	R8
cg00228390	ENSG00000198719	DLL1	2485217	R9
cg00228390	ENSG00000112584	FAM120B	2493714	R10
cg00239870	ENSG00000204022	LIPJ	-601162	L10
cg00239870	ENSG00000182333	LIPF	-529324	L9
cg00239870	ENSG00000204021	LIPK	-455382	L8
cg00239870	ENSG00000204020	LIPN	-429896	L7
cg00239870	ENSG00000173239	LIPM	-387592	L6
cg00239870	ENSG00000152766	ANKRD22	-356294	L5
cg00239870	ENSG00000138134	STAMBPL1	-232985	L4
cg00239870	ENSG00000107796	ACTA2	-216799	L3
cg00239870	ENSG00000026103	FAS	-191079	L2
cg00239870	ENSG00000138135	CH25H	-824	L1
cg00239870	ENSG00000107798	LIPA	5428	R1
cg00239870	ENSG00000119922	IFIT2	75553	R2
cg00239870	ENSG00000119917	IFIT3	119856	R3
cg00239870	ENSG00000204010	IFIT1B	169915	R4
cg00239870	ENSG00000185745	IFIT1	184405	R5
cg00239870	ENSG00000152778	IFIT5	206427	R6
cg00239870	ENSG00000152779	SLC16A12	222158	R7
cg00239870	ENSG00000152782	PANK1	371356	R8
cg00239870	ENSG00000138182	KIF20B	493469	R9
cg00239870	ENSG00000148680	HTR7	1532682	R10
cg00265863	ENSG00000126705	AHDC1	-355405	L10
cg00265863	ENSG00000000938	FGR	-324651	L9
cg00265863	ENSG00000126709	IFI6	-287638	L8
cg00265863	ENSG00000009780	FAM76A	-196714	L7
cg00265863	ENSG00000117758	STX12	-135393	L6
cg00265863	ENSG00000117751	PPP1R8	-108160	L5
cg00265863	ENSG00000130775	THEMIS2	-73151	L4
cg00265863	ENSG00000117748	RPA2	-45090	L3
cg00265863	ENSG00000130768	SMPDL3B	-679	L2
cg00265863	ENSG00000158156	XKR8	0	L1
cg00265863	ENSG00000158161	EYA3	10505	R1
cg00265863	ENSG00000169403	PTAFR	187327	R2
cg00265863	ENSG00000126698	DNAJC8	239617	R3
cg00265863	ENSG00000130766	SESN2	299679	R4
cg00265863	ENSG00000130772	MED18	369163	R5
cg00265863	ENSG00000204138	PHACTR4	409743	R6
cg00265863	ENSG00000180198	RCC1	546104	R7
cg00265863	ENSG00000180098	TRNAU1AP	593246	R8
cg00265863	ENSG00000120656	TAF12	629484	R9
cg00265863	ENSG00000188060	RAB42	632361	R10
cg00268840	ENSG00000148948	LRRC4C	-2851329	L10
cg00268840	ENSG00000166181	API5	-966573	L9
cg00268840	ENSG00000052841	TTC17	-816169	L8
cg00268840	ENSG00000149084	HSD17B12	-454485	L7
cg00268840	ENSG00000166199	ALKBH3	-390828	L6
cg00268840	ENSG00000187479	C11orf96	-367219	L5
cg00268840	ENSG00000205126	ACCSL	-251125	L4
cg00268840	ENSG00000110455	ACCS	-226880	L3
cg00268840	ENSG00000151348	EXT2	-65673	L2
cg00268840	ENSG00000052850	ALX4	-936	L1
cg00268840	ENSG00000085117	CD82	253322	R1
cg00268840	ENSG00000157570	TSPAN18	415360	R2
cg00268840	ENSG00000175274	TP53I11	574798	R3
cg00268840	ENSG00000019485	PRDM11	784701	R4
cg00268840	ENSG00000019505	SYT13	929197	R5
cg00268840	ENSG00000175264	CHST1	1336584	R6
cg00268840	ENSG00000181830	SLC35C1	1492967	R7
cg00268840	ENSG00000121671	CRY2	1536013	R8
cg00268840	ENSG00000121653	MAPK8IP1	1574546	R9
cg00268840	ENSG00000234776	C11orf94	1595408	R10
cg00282347	ENSG00000162592	CCDC27	-2409334	L10
cg00282347	ENSG00000235169	SMIM1	-2404997	L9
cg00282347	ENSG00000130764	LRRC47	-2384481	L8
cg00282347	ENSG00000116198	CEP104	-2323765	L7
cg00282347	ENSG00000169598	DFFB	-2295550	L6
cg00282347	ENSG00000198912	C1orf174	-2280686	L5
cg00282347	ENSG00000196581	AJAP1	-1388445	L4
cg00282347	ENSG00000131697	NPHP4	-188506	L3
cg00282347	ENSG00000069424	KCNAB2	-79786	L2
cg00282347	ENSG00000116254	CHD5	-658	L1
cg00282347	ENSG00000116251	RPL22	4038	R1
cg00282347	ENSG00000158286	RNF207	24493	R2
cg00282347	ENSG00000116237	ICMT	40211	R3
cg00282347	ENSG00000173673	HES3	63210	R4
cg00282347	ENSG00000158292	GPR153	66371	R5
cg00282347	ENSG00000097021	ACOT7	83287	R6
cg00282347	ENSG00000069812	HES2	231436	R7
cg00282347	ENSG00000187017	ESPN	243794	R8
cg00282347	ENSG00000215788	TNFRSF25	279804	R9
cg00282347	ENSG00000171680	PLEKHG5	285110	R10
cg00286984	ENSG00000133316	WDR74	-649497	L10
cg00286984	ENSG00000168003	SLC3A2	-602431	L9
cg00286984	ENSG00000168539	CHRM1	-569499	L8
cg00286984	ENSG00000197901	SLC22A6	-506323	L7
cg00286984	ENSG00000149452	SLC22A8	-475465	L6
cg00286984	ENSG00000197658	SLC22A24	-347085	L5
cg00286984	ENSG00000196600	SLC22A25	-261654	L4
cg00286984	ENSG00000184999	SLC22A10	-121588	L3
cg00286984	ENSG00000149742	SLC22A9	-81012	L2
cg00286984	ENSG00000133317	LGALS12	14775	L1
cg00286984	ENSG00000184743	ATL3	132778	R1
cg00286984	ENSG00000133318	RTN3	190137	R2
cg00286984	ENSG00000188070	C11orf95	268583	R3
cg00286984	ENSG00000072518	MARK2	347619	R4
cg00286984	ENSG00000167771	RCOR2	419921	R5
cg00286984	ENSG00000110583	NAA40	447650	R6
cg00286984	ENSG00000176340	COX8A	483311	R7
cg00286984	ENSG00000256100	AP000721.1	483311	R8
cg00286984	ENSG00000167770	OTUB1	494544	R9
cg00286984	ENSG00000133315	MACROD1	507249	R10
cg00295572	ENSG00000197921	HES5	-1121408	L10
cg00295572	ENSG00000157873	TNFRSF14	-1086289	L9
cg00295572	ENSG00000142606	MMEL1	-1018655	L8
cg00295572	ENSG00000215912	TTC34	-849954	L7
cg00295572	ENSG00000169717	ACTRT2	-628768	L6
cg00295572	ENSG00000142611	PRDM16	-213050	L5
cg00295572	ENSG00000130762	ARHGEF16	-170558	L4
cg00295572	ENSG00000162591	MEGF6	-40163	L3
cg00295572	ENSG00000158109	TPRG1L	-21544	L2
cg00295572	ENSG00000116213	WRAP73	0	L1
cg00295572	ENSG00000078900	TP73	842	R1
cg00295572	ENSG00000162592	CCDC27	94786	R2
cg00295572	ENSG00000235169	SMIM1	121087	R3
cg00295572	ENSG00000130764	LRRC47	126885	R4
cg00295572	ENSG00000116198	CEP104	160412	R5
cg00295572	ENSG00000169598	DFFB	205593	R6
cg00295572	ENSG00000198912	C1orf174	237451	R7
cg00295572	ENSG00000196581	AJAP1	1003058	R8
cg00295572	ENSG00000131697	NPHP4	2211137	R9
cg00295572	ENSG00000069424	KCNAB2	2339792	R10
cg00301159	ENSG00000174928	C3orf33	-1736720	L10
cg00301159	ENSG00000169359	SLC33A1	-1688542	L9
cg00301159	ENSG00000163655	GMPS	-1598978	L8
cg00301159	ENSG00000169282	KCNAB1	-1003860	L7
cg00301159	ENSG00000114850	SSR3	-987814	L6
cg00301159	ENSG00000163659	TIPARP	-836228	L5
cg00301159	ENSG00000197980	LEKR1	-496869	L4
cg00301159	ENSG00000163660	CCNL1	-382238	L3
cg00301159	ENSG00000163661	PTX3	-99365	L2
cg00301159	ENSG00000197415	VEPH1	-9379	L1
cg00301159	ENSG00000168779	SHOX2	552953	R1
cg00301159	ENSG00000174891	RSRC1	562854	R2
cg00301159	ENSG00000178053	MLF1	1028162	R3
cg00301159	ENSG00000168827	GFM1	1101277	R4
cg00301159	ENSG00000079257	LXN	1102821	R5
cg00301159	ENSG00000118849	RARRES1	1153891	R6
cg00301159	ENSG00000118855	MFSD1	1189197	R7
cg00301159	ENSG00000214216	IQCJ	1419927	R8
cg00301159	ENSG00000151967	SCHIP1	2296860	R9
cg00301159	ENSG00000168811	IL12A	2445834	R10
cg00307214	ENSG00000258466	AL049779.1	-1569234	L10
cg00307214	ENSG00000072042	RDH11	-1563808	L9
cg00307214	ENSG00000139988	RDH12	-1525149	L8
cg00307214	ENSG00000072121	ZFYVE26	-1443011	L7
cg00307214	ENSG00000182185	RAD51B	-529383	L6
cg00307214	ENSG00000185650	ZFP36L1	-463348	L5
cg00307214	ENSG00000072110	ACTN1	-280161	L4
cg00307214	ENSG00000139990	DCAF5	-106451	L3
cg00307214	ENSG00000081177	EXD2	-15581	L2
cg00307214	ENSG00000100626	GALNT16	0	L1
cg00307214	ENSG00000100632	ERH	120524	R1
cg00307214	ENSG00000029364	SLC39A9	138411	R2
cg00307214	ENSG00000175985	PLEKHD1	225088	R3
cg00307214	ENSG00000267909	CCDC177	310195	R4
cg00307214	ENSG00000100647	SUSD6	351992	R5
cg00307214	ENSG00000100650	SRSF5	467296	R6
cg00307214	ENSG00000100652	SLC10A1	515812	R7
cg00307214	ENSG00000198732	SMOC1	594527	R8
cg00307214	ENSG00000100678	SLC8A3	784613	R9
cg00307214	ENSG00000133983	COX16	1065477	R10
cg00323305	ENSG00000144566	RAB5A	-4510515	L10
cg00323305	ENSG00000183977	PP2D1	-4483360	L9
cg00323305	ENSG00000114166	KAT2B	-4341286	L8
cg00323305	ENSG00000151789	ZNF385D	-2122369	L7
cg00323305	ENSG00000182247	UBE2E2	-903896	L6
cg00323305	ENSG00000170142	UBE2E1	-604374	L5
cg00323305	ENSG00000174748	RPL15	-571316	L4
cg00323305	ENSG00000197885	NKIRAS1	-549099	L3
cg00323305	ENSG00000174738	NR1D2	-515073	L2
cg00323305	ENSG00000151090	THRB	0	L1
cg00323305	ENSG00000077092	RARB	678639	R1
cg00323305	ENSG00000077097	TOP2B	1102212	R2
cg00323305	ENSG00000151092	NGLY1	1223251	R3
cg00323305	ENSG00000151093	OXSM	1287224	R4
cg00323305	ENSG00000179796	LRRC3B	2127113	R5
cg00323305	ENSG00000163491	NEK10	2614392	R6
cg00323305	ENSG00000033867	SLC4A7	2877028	R7
cg00323305	ENSG00000163508	EOMES	3220256	R8
cg00323305	ENSG00000187118	CMC1	3745891	R9
cg00323305	ENSG00000163512	AZI2	3819310	R10
cg00364357	ENSG00000185088	RPS27L	-993429	L10
cg00364357	ENSG00000166128	RAB8B	-883674	L9
cg00364357	ENSG00000138613	APH1B	-842324	L8
cg00364357	ENSG00000074410	CA12	-769604	L7
cg00364357	ENSG00000140455	AC007950.1	-556810	L6
cg00364357	ENSG00000197361	FBXL22	-549022	L5
cg00364357	ENSG00000103657	HERC1	-317502	L4
cg00364357	ENSG00000035664	DAPK2	-79417	L3
cg00364357	ENSG00000028528	SNX1	-5360	L2
cg00364357	ENSG00000157734	SNX22	262	L1
cg00364357	ENSG00000166794	PPIB	4359	R1
cg00364357	ENSG00000169118	CSNK1G1	14072	R2
cg00364357	ENSG00000259316	AC087632.1	29727	R3
cg00364357	ENSG00000103671	TRIP4	236295	R4
cg00364357	ENSG00000180357	ZNF609	309289	R5
cg00364357	ENSG00000180304	OAZ2	536120	R6
cg00364357	ENSG00000166831	RBPMS2	588438	R7
cg00364357	ENSG00000140451	PIF1	664179	R8
cg00364357	ENSG00000241839	PLEKHO2	690430	R9
cg00364357	ENSG00000249240	AC069368.1	690430	R10
cg00374839	ENSG00000148948	LRRC4C	-2851130	L10
cg00374839	ENSG00000166181	API5	-966374	L9
cg00374839	ENSG00000052841	TTC17	-815970	L8
cg00374839	ENSG00000149084	HSD17B12	-454286	L7
cg00374839	ENSG00000166199	ALKBH3	-390629	L6
cg00374839	ENSG00000187479	C11orf96	-367020	L5
cg00374839	ENSG00000205126	ACCSL	-250926	L4
cg00374839	ENSG00000110455	ACCS	-226681	L3
cg00374839	ENSG00000151348	EXT2	-65474	L2
cg00374839	ENSG00000052850	ALX4	-737	L1
cg00374839	ENSG00000085117	CD82	253521	R1
cg00374839	ENSG00000157570	TSPAN18	415559	R2
cg00374839	ENSG00000175274	TP53I11	574997	R3
cg00374839	ENSG00000019485	PRDM11	784900	R4
cg00374839	ENSG00000019505	SYT13	929396	R5
cg00374839	ENSG00000175264	CHST1	1336783	R6
cg00374839	ENSG00000181830	SLC35C1	1493166	R7
cg00374839	ENSG00000121671	CRY2	1536212	R8
cg00374839	ENSG00000121653	MAPK8IP1	1574745	R9
cg00374839	ENSG00000234776	C11orf94	1595607	R10
cg00393798	ENSG00000183303	OR5P2	-797173	L10
cg00393798	ENSG00000182334	OR5P3	-763306	L9
cg00393798	ENSG00000279000	OR10A6	-662878	L8
cg00393798	ENSG00000170683	OR10A3	-652438	L7
cg00393798	ENSG00000182261	NLRP10	-628720	L6
cg00393798	ENSG00000175390	EIF3F	-592284	L5
cg00393798	ENSG00000166402	TUB	-488034	L4
cg00393798	ENSG00000166405	RIC3	-425091	L3
cg00393798	ENSG00000166407	LMO1	-325430	L2
cg00393798	ENSG00000130413	STK33	0	L1
cg00393798	ENSG00000166436	TRIM66	17888	R1
cg00393798	ENSG00000166441	RPL27A	88639	R2
cg00393798	ENSG00000166452	AKIP1	316990	R3
cg00393798	ENSG00000176029	C11orf16	325927	R4
cg00393798	ENSG00000176009	ASCL3	343430	R5
cg00393798	ENSG00000175348	TMEM9B	353053	R6
cg00393798	ENSG00000175352	NRIP3	386427	R7
cg00393798	ENSG00000175356	SCUBE2	425349	R8
cg00393798	ENSG00000184014	DENND5A	544676	R9
cg00393798	ENSG00000166471	TMEM41B	686505	R10
cg00399175	ENSG00000138031	ADCY3	-1252739	L10
cg00399175	ENSG00000115137	DNAJC27	-1200484	L9
cg00399175	ENSG00000084710	EFR3B	-1013443	L8
cg00399175	ENSG00000115138	POMC	-1003675	L7
cg00399175	ENSG00000119772	DNMT3A	-829988	L6
cg00399175	ENSG00000138101	DTNB	-498931	L5
cg00399175	ENSG00000143970	ASXL2	-294062	L4
cg00399175	ENSG00000084731	KIF3C	-189829	L3
cg00399175	ENSG00000084733	RAB10	-35124	L2
cg00399175	ENSG00000084754	HADHA	18054	L1
cg00399175	ENSG00000138029	HADHB	70589	R1
cg00399175	ENSG00000157856	DRC1	229339	R2
cg00399175	ENSG00000115155	OTOF	284622	R3
cg00399175	ENSG00000157884	CIB4	408624	R4
cg00399175	ENSG00000171303	KCNK3	520109	R5
cg00399175	ENSG00000213699	SLC35F6	591703	R6
cg00399175	ENSG00000115163	CENPA	591708	R7
cg00399175	ENSG00000157851	DPYSL5	675166	R8
cg00399175	ENSG00000084764	MAPRE3	798031	R9
cg00399175	ENSG00000119777	TMEM214	860329	R10
cg00425988	ENSG00000104687	GSR	-2786823	L10
cg00425988	ENSG00000104691	UBXN8	-2747663	L9
cg00425988	ENSG00000104695	PPP2CB	-2700355	L8
cg00425988	ENSG00000133863	TEX15	-2601666	L7
cg00425988	ENSG00000172733	PURG	-2480954	L6
cg00425988	ENSG00000165392	WRN	-2338753	L5
cg00425988	ENSG00000157168	NRG1	-659003	L4
cg00425988	ENSG00000172728	FUT10	-41247	L3
cg00425988	ENSG00000198042	MAK16	-13407	L2
cg00425988	ENSG00000129696	TTI2	-1068	L1
cg00425988	ENSG00000133874	RNF122	33082	R1
cg00425988	ENSG00000133878	DUSP26	76658	R2
cg00425988	ENSG00000156687	UNC5D	1720803	R3
cg00425988	ENSG00000215262	KCNU1	3269652	R4
cg00425988	ENSG00000183779	ZNF703	4181110	R5
cg00425988	ENSG00000147475	ERLIN2	4221929	R6
cg00425988	ENSG00000104221	BRF2	4328596	R7
cg00425988	ENSG00000156675	RAB11FIP1	4343946	R8
cg00425988	ENSG00000169154	GOT1L1	4419609	R9
cg00425988	ENSG00000188778	ADRB3	4448318	R10
cg00440043	ENSG00000150054	MPP7	-2983884	L10
cg00440043	ENSG00000095787	WAC	-2695258	L9
cg00440043	ENSG00000095739	BAMBI	-2635438	L8
cg00440043	ENSG00000120563	LYZL1	-2000042	L7
cg00440043	ENSG00000197321	SVIL	-1581589	L6
cg00440043	ENSG00000107951	MTPAP	-943922	L5
cg00440043	ENSG00000107968	MAP3K8	-856537	L4
cg00440043	ENSG00000151033	LYZL2	-688608	L3
cg00440043	ENSG00000183621	ZNF438	-286433	L2
cg00440043	ENSG00000148516	ZEB1	122	L1
cg00440043	ENSG00000165322	ARHGAP12	487031	R1
cg00440043	ENSG00000170759	KIF5B	690642	R2
cg00440043	ENSG00000120616	EPC1	949378	R3
cg00440043	ENSG00000216937	CCDC7	1127767	R4
cg00440043	ENSG00000150093	ITGB1	1581945	R5
cg00440043	ENSG00000099250	NRP1	1859119	R6
cg00440043	ENSG00000148498	PARD3	2791187	R7
cg00440043	ENSG00000108094	CUL2	3690178	R8
cg00440043	ENSG00000095794	CREM	3808418	R9
cg00440043	ENSG00000108100	CCNY	3928652	R10
cg00444847	ENSG00000137288	UQCC2	-754284	L10
cg00444847	ENSG00000161896	IP6K3	-719106	L9
cg00444847	ENSG00000161904	LEMD2	-676881	L8
cg00444847	ENSG00000096395	MLN	-662008	L7
cg00444847	ENSG00000124493	GRM4	-310389	L6
cg00444847	ENSG00000137309	HMGA1	-219780	L5
cg00444847	ENSG00000272325	NUDT3	-73342	L4
cg00444847	ENSG00000270800	RPS10-NUDT3	-39940	L3
cg00444847	ENSG00000124614	RPS10	-39886	L2
cg00444847	ENSG00000124507	PACSIN1	47	L1
cg00444847	ENSG00000124664	SPDEF	71788	R1
cg00444847	ENSG00000124562	SNRPC	291491	R2
cg00444847	ENSG00000065060	UHRF1BP1	326001	R3
cg00444847	ENSG00000064995	TAF11	411448	R4
cg00444847	ENSG00000064999	ANKS1A	423241	R5
cg00444847	ENSG00000124678	TCP11	652057	R6
cg00444847	ENSG00000146197	SCUBE3	747942	R7
cg00444847	ENSG00000065029	ZNF76	792895	R8
cg00444847	ENSG00000023892	DEF6	831804	R9
cg00444847	ENSG00000112033	PPARD	876544	R10
cg00450824	ENSG00000183303	OR5P2	-797164	L10
cg00450824	ENSG00000182334	OR5P3	-763297	L9
cg00450824	ENSG00000279000	OR10A6	-662869	L8
cg00450824	ENSG00000170683	OR10A3	-652429	L7
cg00450824	ENSG00000182261	NLRP10	-628711	L6
cg00450824	ENSG00000175390	EIF3F	-592275	L5
cg00450824	ENSG00000166402	TUB	-488025	L4
cg00450824	ENSG00000166405	RIC3	-425082	L3
cg00450824	ENSG00000166407	LMO1	-325421	L2
cg00450824	ENSG00000130413	STK33	0	L1
cg00450824	ENSG00000166436	TRIM66	17897	R1
cg00450824	ENSG00000166441	RPL27A	88648	R2
cg00450824	ENSG00000166452	AKIP1	316999	R3
cg00450824	ENSG00000176029	C11orf16	325936	R4
cg00450824	ENSG00000176009	ASCL3	343439	R5
cg00450824	ENSG00000175348	TMEM9B	353062	R6
cg00450824	ENSG00000175352	NRIP3	386436	R7
cg00450824	ENSG00000175356	SCUBE2	425358	R8
cg00450824	ENSG00000184014	DENND5A	544685	R9
cg00450824	ENSG00000166471	TMEM41B	686514	R10
cg00455439	ENSG00000249860	MTRNR2L5	-3762558	L10
cg00455439	ENSG00000150275	PCDH15	-3734657	L9
cg00455439	ENSG00000122952	ZWINT	-3001326	L8
cg00455439	ENSG00000151151	IPMK	-1094705	L7
cg00455439	ENSG00000122873	CISD1	-1073013	L6
cg00455439	ENSG00000072401	UBE2D1	-991848	L5
cg00455439	ENSG00000108064	TFAM	-963379	L4
cg00455439	ENSG00000122870	BICC1	-531162	L3
cg00455439	ENSG00000165443	PHYHIPL	-114825	L2
cg00455439	ENSG00000148541	FAM13C	0	L1
cg00455439	ENSG00000165449	SLC16A9	288159	R1
cg00455439	ENSG00000108091	CCDC6	426145	R2
cg00455439	ENSG00000151150	ANK3	663696	R3
cg00455439	ENSG00000170312	CDK1	1415729	R4
cg00455439	ENSG00000072422	RHOBTB1	1506836	R5
cg00455439	ENSG00000196932	TMEM26	2044041	R6
cg00455439	ENSG00000150347	ARID5B	2539082	R7
cg00455439	ENSG00000182010	RTKN2	2820433	R8
cg00455439	ENSG00000138311	ZNF365	3011590	R9
cg00455439	ENSG00000181915	ADO	3442255	R10
cg00460049	ENSG00000177414	UBE2U	-2265754	L10
cg00460049	ENSG00000158966	CACHD1	-1840064	L9
cg00460049	ENSG00000162437	RAVER2	-1699890	L8
cg00460049	ENSG00000162434	JAK1	-1566573	L7
cg00460049	ENSG00000162433	AK4	-1300977	L6
cg00460049	ENSG00000116675	DNAJC6	-1117251	L5
cg00460049	ENSG00000213625	LEPROT	-1097115	L4
cg00460049	ENSG00000116678	LEPR	-891563	L3
cg00460049	ENSG00000184588	PDE4B	-158543	L2
cg00460049	ENSG00000118473	SGIP1	258	L1
cg00460049	ENSG00000172410	INSL5	264616	R1
cg00460049	ENSG00000198160	MIER1	391770	R2
cg00460049	ENSG00000116704	SLC35D1	466225	R3
cg00460049	ENSG00000203963	C1orf141	559040	R4
cg00460049	ENSG00000162594	IL23R	605782	R5
cg00460049	ENSG00000081985	IL12RB2	774239	R6
cg00460049	ENSG00000142864	SERBP1	874685	R7
cg00460049	ENSG00000116717	GADD45A	1152076	R8
cg00460049	ENSG00000172380	GNG12	1168350	R9
cg00460049	ENSG00000162595	DIRAS3	1512771	R10
cg00464519	ENSG00000196196	HRCT1	-1127521	L10
cg00464519	ENSG00000278889	OR2S2	-1076503	L9
cg00464519	ENSG00000122707	RECK	-910202	L8
cg00464519	ENSG00000122694	GLIPR2	-870744	L7
cg00464519	ENSG00000185972	CCIN	-863323	L6
cg00464519	ENSG00000159921	GNE	-757601	L5
cg00464519	ENSG00000122705	CLTA	-729876	L4
cg00464519	ENSG00000137075	RNF38	-547109	L3
cg00464519	ENSG00000165304	MELK	-356974	L2
cg00464519	ENSG00000196092	PAX5	-389	L1
cg00464519	ENSG00000147905	ZCCHC7	85879	R1
cg00464519	ENSG00000137106	GRHPR	388006	R2
cg00464519	ENSG00000168795	ZBTB5	403442	R3
cg00464519	ENSG00000137054	POLR1E	451288	R4
cg00464519	ENSG00000147912	FBXO10	476232	R5
cg00464519	ENSG00000256966	AL513165.2	477887	R6
cg00464519	ENSG00000175768	TOMM5	547986	R7
cg00464519	ENSG00000255872	AL138752.2	553753	R8
cg00464519	ENSG00000070601	FRMPD1	616294	R9
cg00464519	ENSG00000165275	TRMT10B	719143	R10
cg00474723	ENSG00000171204	TMEM126B	-1035848	L10
cg00474723	ENSG00000171202	TMEM126A	-1015840	L9
cg00474723	ENSG00000137504	CREBZF	-989479	L8
cg00474723	ENSG00000179071	CCDC89	-986192	L7
cg00474723	ENSG00000137501	SYTL2	-861228	L6
cg00474723	ENSG00000150676	CCDC83	-752366	L5
cg00474723	ENSG00000073921	PICALM	-602505	L4
cg00474723	ENSG00000074266	EED	-393574	L3
cg00474723	ENSG00000149201	CCDC81	-249278	L2
cg00474723	ENSG00000151376	ME3	0	L1
cg00474723	ENSG00000150687	PRSS23	118669	R1
cg00474723	ENSG00000174804	FZD4	273289	R2
cg00474723	ENSG00000166575	TMEM135	365454	R3
cg00474723	ENSG00000123892	RAB38	1440861	R4
cg00474723	ENSG00000109861	CTSC	1621202	R5
cg00474723	ENSG00000168959	GRM5	1832186	R6
cg00474723	ENSG00000077498	TYR	2505485	R7
cg00474723	ENSG00000086991	NOX4	2651963	R8
cg00474723	ENSG00000214414	TRIM77	3037909	R9
cg00474723	ENSG00000168930	TRIM49	3125265	R10
cg00507727	ENSG00000164631	ZNF12	-1555613	L10
cg00507727	ENSG00000169402	RSPH10B2	-1463195	L9
cg00507727	ENSG00000146574	CCZ1B	-1435790	L8
cg00507727	ENSG00000106392	C1GALT1	-1013909	L7
cg00507727	ENSG00000215018	COL28A1	-726707	L6
cg00507727	ENSG00000164654	MIOS	-653628	L5
cg00507727	ENSG00000106399	RPA3	-543953	L4
cg00507727	ENSG00000219545	UMAD1	-294540	L3
cg00507727	ENSG00000106415	GLCCI1	-168288	L2
cg00507727	ENSG00000003147	ICA1	0	L1
cg00507727	ENSG00000122584	NXPH1	171046	R1
cg00507727	ENSG00000189043	NDUFA4	2669380	R2
cg00507727	ENSG00000106443	PHF14	2710773	R3
cg00507727	ENSG00000005108	THSD7A	3107802	R4
cg00507727	ENSG00000106460	TMEM106B	3948707	R5
cg00507727	ENSG00000146530	VWDE	4068322	R6
cg00507727	ENSG00000226690	AC013470.2	4207058	R7
cg00507727	ENSG00000006747	SCIN	4308014	R8
cg00507727	ENSG00000122644	ARL4A	4424293	R9
cg00507727	ENSG00000006468	ETV1	5628666	R10
cg00516222	ENSG00000108262	GIT1	-28722	L3
cg00516222	ENSG00000198720	ANKRD13B	-8015	L2
cg00516222	ENSG00000167549	CORO6	0	L1
cg00516222	ENSG00000141298	SSH2	3159	R1
cg00516222	ENSG00000176927	EFCAB5	306421	R2
cg00516222	ENSG00000126653	NSRP1	492742	R3
cg00516222	ENSG00000108576	SLC6A4	571540	R4
cg00516222	ENSG00000108578	BLMH	625424	R5
cg00516222	ENSG00000182271	TMIGD1	693554	R6
cg00516222	ENSG00000108582	CPD	756148	R7
cg00516222	ENSG00000108587	GOSR1	854583	R8
cg00516222	ENSG00000176390	CRLF3	1146609	R9
cg00516222	ENSG00000176208	ATAD5	1209187	R10
cg00516222	ENSG00000172171	TEFM	1274557	R11
cg00516222	ENSG00000184060	ADAP2	1283565	R12
cg00516222	ENSG00000181481	RNF135	1348205	R13
cg00516222	ENSG00000196712	NF1	1472148	R14
cg00516222	ENSG00000126861	OMG	1649234	R15
cg00516222	ENSG00000185862	EVI2B	1680991	R16
cg00516222	ENSG00000265118	AC134669.1	1682434	R17
cg00519002	ENSG00000087258	GNAO1	-267981	L10
cg00519002	ENSG00000159461	AMFR	-199880	L9
cg00519002	ENSG00000167005	NUDT21	-173226	L8
cg00519002	ENSG00000274031	AC092140.2	-159263	L7
cg00519002	ENSG00000087263	OGFOD1	-146325	L6
cg00519002	ENSG00000125124	BBS2	-105338	L5
cg00519002	ENSG00000102891	MT4	-56468	L4
cg00519002	ENSG00000087250	MT3	-34337	L3
cg00519002	ENSG00000125148	MT2A	-15928	L2
cg00519002	ENSG00000169715	MT1E	47	L1
cg00519002	ENSG00000205364	MT1M	7231	R1
cg00519002	ENSG00000205362	MT1A	13238	R2
cg00519002	ENSG00000169688	MT1B	26458	R3
cg00519002	ENSG00000198417	MT1F	32303	R4
cg00519002	ENSG00000125144	MT1G	41303	R5
cg00519002	ENSG00000205358	MT1H	44386	R6
cg00519002	ENSG00000187193	MT1X	57042	R7
cg00519002	ENSG00000102900	NUP93	104690	R8
cg00519002	ENSG00000070915	SLC12A3	239779	R9
cg00519002	ENSG00000051108	HERPUD1	306714	R10
cg00544337	ENSG00000185303	SFTPA2	-796044	L10
cg00544337	ENSG00000122852	SFTPA1	-740991	L9
cg00544337	ENSG00000188199	NUTM2B	-641765	L8
cg00544337	ENSG00000228570	NUTM2E	-505568	L7
cg00544337	ENSG00000133661	SFTPD	-373832	L6
cg00544337	ENSG00000133678	TMEM254	-263889	L5
cg00544337	ENSG00000189129	PLAC9	-211087	L4
cg00544337	ENSG00000122359	ANXA11	-150874	L3
cg00544337	ENSG00000151224	MAT1A	-66788	L2
cg00544337	ENSG00000133665	DYDC2	0	L1
cg00544337	ENSG00000170788	DYDC1	0	R1
cg00544337	ENSG00000108219	TSPAN14	97717	R2
cg00544337	ENSG00000178217	SH2D4B	181453	R3
cg00544337	ENSG00000185737	NRG3	1518745	R4
cg00544337	ENSG00000165678	GHITM	3783060	R5
cg00544337	ENSG00000188373	C10orf99	3817352	R6
cg00544337	ENSG00000148600	CDHR1	3838088	R7
cg00544337	ENSG00000204033	LRIT2	3864046	R8
cg00544337	ENSG00000148604	RGR	3874217	R9
cg00544337	ENSG00000148602	LRIT1	3875144	R10
cg00549463	ENSG00000131697	NPHP4	-427698	L10
cg00549463	ENSG00000069424	KCNAB2	-318978	L9
cg00549463	ENSG00000116254	CHD5	-239850	L8
cg00549463	ENSG00000116251	RPL22	-210782	L7
cg00549463	ENSG00000158286	RNF207	-198872	L6
cg00549463	ENSG00000116237	ICMT	-184199	L5
cg00549463	ENSG00000173673	HES3	-174593	L4
cg00549463	ENSG00000158292	GPR153	-159073	L3
cg00549463	ENSG00000097021	ACOT7	-25780	L2
cg00549463	ENSG00000069812	HES2	0	L1
cg00549463	ENSG00000187017	ESPN	4602	R1
cg00549463	ENSG00000215788	TNFRSF25	40612	R2
cg00549463	ENSG00000171680	PLEKHG5	45918	R3
cg00549463	ENSG00000162408	NOL9	101173	R4
cg00549463	ENSG00000173662	TAS1R1	135133	R5
cg00549463	ENSG00000204859	ZBTB48	159820	R6
cg00549463	ENSG00000162413	KLHL21	170550	R7
cg00549463	ENSG00000116273	PHF13	193557	R8
cg00549463	ENSG00000041988	THAP3	204692	R9
cg00549463	ENSG00000007923	DNAJC11	213994	R10
cg00562243	ENSG00000189050	RNFT1	-1446922	L10
cg00562243	ENSG00000267318	AC005702.1	-1438582	L9
cg00562243	ENSG00000068097	HEATR6	-1332752	L8
cg00562243	ENSG00000167434	CA4	-1240784	L7
cg00562243	ENSG00000170832	USP32	-989213	L6
cg00562243	ENSG00000141371	C17orf64	-980257	L5
cg00562243	ENSG00000062725	APPBP2	-885441	L4
cg00562243	ENSG00000170836	PPM1D	-745403	L3
cg00562243	ENSG00000141376	BCAS3	-18845	L2
cg00562243	ENSG00000121068	TBX2	-2217	L1
cg00562243	ENSG00000121075	TBX4	40718	R1
cg00562243	ENSG00000253506	NACA2	178740	R2
cg00562243	ENSG00000136492	BRIP1	269580	R3
cg00562243	ENSG00000108506	INTS2	453681	R4
cg00562243	ENSG00000108510	MED13	530919	R5
cg00562243	ENSG00000172421	EFCAB3	932255	R6
cg00562243	ENSG00000087995	METTL2A	1012181	R7
cg00562243	ENSG00000146872	TLK2	1046972	R8
cg00562243	ENSG00000011028	AC080038.1	1215984	R9
cg00562243	ENSG00000170921	TANC2	1597870	R10
cg00563229	ENSG00000126705	AHDC1	-355203	L10
cg00563229	ENSG00000000938	FGR	-324449	L9
cg00563229	ENSG00000126709	IFI6	-287436	L8
cg00563229	ENSG00000009780	FAM76A	-196512	L7
cg00563229	ENSG00000117758	STX12	-135191	L6
cg00563229	ENSG00000117751	PPP1R8	-107958	L5
cg00563229	ENSG00000130775	THEMIS2	-72949	L4
cg00563229	ENSG00000117748	RPA2	-44888	L3
cg00563229	ENSG00000130768	SMPDL3B	-477	L2
cg00563229	ENSG00000158156	XKR8	0	L1
cg00563229	ENSG00000158161	EYA3	10707	R1
cg00563229	ENSG00000169403	PTAFR	187529	R2
cg00563229	ENSG00000126698	DNAJC8	239819	R3
cg00563229	ENSG00000130766	SESN2	299881	R4
cg00563229	ENSG00000130772	MED18	369365	R5
cg00563229	ENSG00000204138	PHACTR4	409945	R6
cg00563229	ENSG00000180198	RCC1	546306	R7
cg00563229	ENSG00000180098	TRNAU1AP	593448	R8
cg00563229	ENSG00000120656	TAF12	629686	R9
cg00563229	ENSG00000188060	RAB42	632563	R10
cg00572843	ENSG00000185561	TLCD2	-341428	L10
cg00572843	ENSG00000167716	WDR81	-313206	L9
cg00572843	ENSG00000167711	SERPINF2	-296537	L8
cg00572843	ENSG00000132386	SERPINF1	-274240	L7
cg00572843	ENSG00000186532	SMYD4	-221171	L6
cg00572843	ENSG00000132383	RPA1	-151723	L5
cg00572843	ENSG00000185924	RTN4RL1	-26471	L4
cg00572843	ENSG00000262664	OVCA2	-8380	L3
cg00572843	ENSG00000108963	DPH1	-8375	L2
cg00572843	ENSG00000177374	HIC1	2346	L1
cg00572843	ENSG00000070366	SMG6	8031	R1
cg00572843	ENSG00000167720	SRR	251575	R2
cg00572843	ENSG00000167721	TSR1	270695	R3
cg00572843	ENSG00000141258	SGSM2	285690	R4
cg00572843	ENSG00000070444	MNT	332265	R5
cg00572843	ENSG00000127804	METTL16	353754	R6
cg00572843	ENSG00000007168	PAFAH1B1	541402	R7
cg00572843	ENSG00000132361	CLUH	637578	R8
cg00572843	ENSG00000132359	RAP1GAP2	703897	R9
cg00572843	ENSG00000262628	OR1D5	1010861	R10
cg00578638	ENSG00000204913	LRRC3C	-233173	L10
cg00578638	ENSG00000167914	GSDMA	-200141	L9
cg00578638	ENSG00000108344	PSMD3	-179948	L8
cg00578638	ENSG00000108342	CSF3	-160094	L7
cg00578638	ENSG00000008838	MED24	-116692	L6
cg00578638	ENSG00000126351	THRA	-84040	L5
cg00578638	ENSG00000126368	NR1D1	-77318	L4
cg00578638	ENSG00000188895	MSL1	-40991	L3
cg00578638	ENSG00000108349	CASC3	-5736	L2
cg00578638	ENSG00000108352	RAPGEFL1	0	L1
cg00578638	ENSG00000171475	WIPF2	41394	R1
cg00578638	ENSG00000094804	CDC6	109969	R2
cg00578638	ENSG00000131759	RARA	131270	R3
cg00578638	ENSG00000183153	GJD3	185021	R4
cg00578638	ENSG00000131747	TOP2A	210615	R5
cg00578638	ENSG00000141753	IGFBP4	265540	R6
cg00578638	ENSG00000131746	TNS4	297918	R7
cg00578638	ENSG00000126353	CCR7	375859	R8
cg00578638	ENSG00000073584	SMARCE1	447052	R9
cg00578638	ENSG00000264058	AC073508.2	449446	R10
cg00627241	ENSG00000159873	CCDC117	-526631	L10
cg00627241	ENSG00000100219	XBP1	-515335	L9
cg00627241	ENSG00000183579	ZNRF3	-258445	L8
cg00627241	ENSG00000100249	C22orf31	-254088	L7
cg00627241	ENSG00000183762	KREMEN1	-147599	L6
cg00627241	ENSG00000186998	EMID1	-56335	L5
cg00627241	ENSG00000100263	RHBDD3	-47723	L4
cg00627241	ENSG00000182944	EWSR1	-15407	L3
cg00627241	ENSG00000185340	GAS2L1	-3147	L2
cg00627241	ENSG00000100276	RASL10A	0	L1
cg00627241	ENSG00000100280	AP1B1	11745	R1
cg00627241	ENSG00000128250	RFPL1	122648	R2
cg00627241	ENSG00000100285	NEFH	164295	R3
cg00627241	ENSG00000100296	THOC5	189944	R4
cg00627241	ENSG00000184117	NIPSNAP1	238873	R5
cg00627241	ENSG00000186575	NF2	287621	R6
cg00627241	ENSG00000100314	CABP7	404068	R7
cg00627241	ENSG00000100319	ZMAT5	415021	R8
cg00627241	ENSG00000184076	UQCR10	451434	R9
cg00627241	ENSG00000100325	ASCC2	472674	R10
cg00630212	ENSG00000169435	RASSF6	-478786	L10
cg00630212	ENSG00000169429	CXCL8	-355701	L9
cg00630212	ENSG00000124875	CXCL6	-250353	L8
cg00630212	ENSG00000109272	PF4V1	-244934	L7
cg00630212	ENSG00000163739	CXCL1	-228175	L6
cg00630212	ENSG00000163737	PF4	-117293	L5
cg00630212	ENSG00000163736	PPBP	-111227	L4
cg00630212	ENSG00000163735	CXCL5	-100740	L3
cg00630212	ENSG00000163734	CXCL3	-60610	L2
cg00630212	ENSG00000081041	CXCL2	-221	L1
cg00630212	ENSG00000163738	MTHFD2L	14754	R1
cg00630212	ENSG00000182585	EPGN	209053	R2
cg00630212	ENSG00000124882	EREG	265725	R3
cg00630212	ENSG00000109321	AREG	345716	R4
cg00630212	ENSG00000174808	BTC	645339	R5
cg00630212	ENSG00000169116	PARM1	833675	R6
cg00630212	ENSG00000163743	RCHY1	1379617	R7
cg00630212	ENSG00000174796	THAP6	1414526	R8
cg00630212	ENSG00000138769	CDKL2	1477076	R9
cg00630212	ENSG00000138757	G3BP2	1543362	R10
cg00642209	ENSG00000131043	AAR2	-680936	L10
cg00642209	ENSG00000080845	DLGAP4	-423217	L9
cg00642209	ENSG00000101335	MYL9	-400407	L8
cg00642209	ENSG00000118707	TGIF2	-357904	L7
cg00642209	ENSG00000101082	SLA2	-305658	L6
cg00642209	ENSG00000101079	NDRG3	-205764	L5
cg00642209	ENSG00000149636	DSN1	-178036	L4
cg00642209	ENSG00000149639	SOGA1	-88316	L3
cg00642209	ENSG00000101342	TLDC2	-57619	L2
cg00642209	ENSG00000101347	SAMHD1	0	L1
cg00642209	ENSG00000080839	RBL1	44492	R1
cg00642209	ENSG00000101353	MROH8	149369	R2
cg00642209	ENSG00000118705	RPN2	226553	R3
cg00642209	ENSG00000118702	GHRH	299225	R4
cg00642209	ENSG00000101363	MANBAL	337781	R5
cg00642209	ENSG00000197122	SRC	392828	R6
cg00642209	ENSG00000166619	BLCAP	540615	R7
cg00642209	ENSG00000053438	NNAT	569349	R8
cg00642209	ENSG00000132792	CTNNBL1	742098	R9
cg00642209	ENSG00000132821	VSTM2L	951254	R10
cg00692763	ENSG00000215474	SKOR2	-2310399	L10
cg00692763	ENSG00000175387	SMAD2	-1630856	L9
cg00692763	ENSG00000184828	ZBTB7C	-1151250	L8
cg00692763	ENSG00000134030	CTIF	-698785	L7
cg00692763	ENSG00000101665	SMAD7	-609950	L6
cg00692763	ENSG00000141627	DYM	-100655	L5
cg00692763	ENSG00000177576	C18orf32	-74750	L4
cg00692763	ENSG00000215472	RPL17-C18orf32	-69523	L3
cg00692763	ENSG00000265681	RPL17	-69479	L2
cg00692763	ENSG00000101670	LIPG	0	L1
cg00692763	ENSG00000167315	ACAA2	220159	R1
cg00692763	ENSG00000266997	AC090227.1	233788	R2
cg00692763	ENSG00000167306	MYO5B	260784	R3
cg00692763	ENSG00000172361	CFAP53	665188	R4
cg00692763	ENSG00000141644	MBD1	704877	R5
cg00692763	ENSG00000154832	CXXC1	720338	R6
cg00692763	ENSG00000154839	SKA1	813035	R7
cg00692763	ENSG00000141639	MAPK4	998082	R8
cg00692763	ENSG00000134042	MRO	1233115	R9
cg00692763	ENSG00000082212	ME2	1317075	R10
cg00698685	ENSG00000113732	ATP6V0E1	-2408892	L10
cg00698685	ENSG00000164463	CREBRF	-2305053	L9
cg00698685	ENSG00000113734	BNIP1	-2279950	L8
cg00698685	ENSG00000183072	NKX2-5	-2209026	L7
cg00698685	ENSG00000113739	STC2	-2114834	L6
cg00698685	ENSG00000145919	BOD1	-1827677	L5
cg00698685	ENSG00000113742	CPEB4	-1482357	L4
cg00698685	ENSG00000185056	C5orf47	-1438197	L3
cg00698685	ENSG00000120149	MSX2	-713441	L2
cg00698685	ENSG00000184845	DRD1	-155	L1
cg00698685	ENSG00000164466	SFXN1	32722	R1
cg00698685	ENSG00000113749	HRH2	213690	R2
cg00698685	ENSG00000145920	CPLX2	351970	R3
cg00698685	ENSG00000051596	THOC3	473533	R4
cg00698685	ENSG00000182230	FAM153B	616349	R5
cg00698685	ENSG00000170085	SIMC1	794027	R6
cg00698685	ENSG00000122203	KIAA1191	901722	R7
cg00698685	ENSG00000175414	ARL10	921147	R8
cg00698685	ENSG00000048162	NOP16	939598	R9
cg00698685	ENSG00000146066	HIGD2A	944411	R10
cg00700007	ENSG00000112763	BTN2A1	-1390963	L10
cg00700007	ENSG00000124557	BTN1A1	-1357162	L9
cg00700007	ENSG00000182952	HMGN4	-1320651	L8
cg00700007	ENSG00000146109	ABT1	-1266845	L7
cg00700007	ENSG00000181315	ZNF322	-1207832	L6
cg00700007	ENSG00000112812	PRSS16	-610960	L5
cg00700007	ENSG00000158553	POM121L2	-555414	L4
cg00700007	ENSG00000124613	ZNF391	-463680	L3
cg00700007	ENSG00000096654	ZNF184	-394466	L2
cg00700007	ENSG00000168131	OR2B2	43598	L1
cg00700007	ENSG00000124657	OR2B6	89654	R1
cg00700007	ENSG00000197279	ZNF165	212981	R2
cg00700007	ENSG00000196812	ZSCAN16	257022	R3
cg00700007	ENSG00000198315	ZKSCAN8	274296	R4
cg00700007	ENSG00000137185	ZSCAN9	357299	R5
cg00700007	ENSG00000187626	ZKSCAN4	374110	R6
cg00700007	ENSG00000189134	NKAPL	391733	R7
cg00700007	ENSG00000197062	ZSCAN26	399423	R8
cg00700007	ENSG00000276302	AL021997.3	399534	R9
cg00700007	ENSG00000137338	PGBD1	413985	R10
cg00703260	ENSG00000157978	LDLRAP1	-477517	L10
cg00703260	ENSG00000117643	MAN1C1	-260196	L9
cg00703260	ENSG00000255054	AL020996.2	-222659	L8
cg00703260	ENSG00000117640	MTFR1L	-213461	L7
cg00703260	ENSG00000127423	AUNIP	-186945	L6
cg00703260	ENSG00000182749	PAQR7	-175150	L5
cg00703260	ENSG00000117632	STMN1	-139412	L4
cg00703260	ENSG00000158006	PAFAH2	-48286	L3
cg00703260	ENSG00000158008	EXTL1	-9939	L2
cg00703260	ENSG00000158014	SLC30A2	-270	L1
cg00703260	ENSG00000158022	TRIM63	4898	R1
cg00703260	ENSG00000175087	PDIK1L	64759	R2
cg00703260	ENSG00000197245	FAM110D	112673	R3
cg00703260	ENSG00000142684	ZNF593	123502	R4
cg00703260	ENSG00000142675	CNKSR1	131078	R5
cg00703260	ENSG00000188782	CATSPER4	144155	R6
cg00703260	ENSG00000130695	CEP85	187794	R7
cg00703260	ENSG00000142669	SH3BGRL3	233680	R8
cg00703260	ENSG00000158062	UBXN11	234922	R9
cg00703260	ENSG00000169442	CD52	271552	R10
cg00714184	ENSG00000121211	MND1	-1327971	L10
cg00714184	ENSG00000137462	TLR2	-1037387	L9
cg00714184	ENSG00000145428	RNF175	-982854	L8
cg00714184	ENSG00000145423	SFRP2	-954006	L7
cg00714184	ENSG00000197410	DCHS2	-247519	L6
cg00714184	ENSG00000171566	PLRG1	-192689	L5
cg00714184	ENSG00000171564	FGB	-172003	L4
cg00714184	ENSG00000171560	FGA	-152323	L3
cg00714184	ENSG00000171557	FGG	-130122	L2
cg00714184	ENSG00000121207	LRAT	0	L1
cg00714184	ENSG00000151962	RBM46	38121	R1
cg00714184	ENSG00000185149	NPY2R	465544	R2
cg00714184	ENSG00000164114	MAP9	599566	R3
cg00714184	ENSG00000256394	ASIC5	1086637	R4
cg00714184	ENSG00000151790	TDO2	1111646	R5
cg00714184	ENSG00000256043	CTSO	1181026	R6
cg00714184	ENSG00000145431	PDGFC	2017362	R7
cg00714184	ENSG00000109738	GLRB	2333033	R8
cg00714184	ENSG00000120251	GRIA2	2461090	R9
cg00714184	ENSG00000164124	TMEM144	3458512	R10
cg00755980	ENSG00000108064	TFAM	-3263661	L10
cg00755980	ENSG00000122870	BICC1	-2831444	L9
cg00755980	ENSG00000165443	PHYHIPL	-2415107	L8
cg00755980	ENSG00000148541	FAM13C	-2299700	L7
cg00755980	ENSG00000165449	SLC16A9	-1926879	L6
cg00755980	ENSG00000108091	CCDC6	-1756325	L5
cg00755980	ENSG00000151150	ANK3	-929391	L4
cg00755980	ENSG00000170312	CDK1	-868029	L3
cg00755980	ENSG00000072422	RHOBTB1	-661441	L2
cg00755980	ENSG00000196932	TMEM26	-209431	L1
cg00755980	ENSG00000150347	ARID5B	238800	R1
cg00755980	ENSG00000182010	RTKN2	520151	R2
cg00755980	ENSG00000138311	ZNF365	711308	R3
cg00755980	ENSG00000181915	ADO	1141973	R4
cg00755980	ENSG00000122877	EGR2	1149112	R5
cg00755980	ENSG00000148572	NRBF2	1470363	R6
cg00755980	ENSG00000171988	JMJD1C	1504337	R7
cg00755980	ENSG00000165476	REEP3	1858517	R8
cg00755980	ENSG00000183230	CTNNA3	4249639	R9
cg00755980	ENSG00000198739	LRRTM3	5263152	R10
cg00766845	ENSG00000198513	ATL1	-1436235	L10
cg00766845	ENSG00000151748	SAV1	-1400972	L9
cg00766845	ENSG00000100503	NIN	-1238182	L8
cg00766845	ENSG00000131969	ABHD12B	-1164333	L7
cg00766845	ENSG00000100504	PYGL	-1124820	L6
cg00766845	ENSG00000100505	TRIM9	-973242	L5
cg00766845	ENSG00000139921	TMX1	-811648	L4
cg00766845	ENSG00000139926	FRMD6	-338576	L3
cg00766845	ENSG00000186469	GNG2	-89961	L2
cg00766845	ENSG00000087303	NID2	-75	L1
cg00766845	ENSG00000168229	PTGDR	198407	R1
cg00766845	ENSG00000125384	PTGER2	244999	R2
cg00766845	ENSG00000087301	TXNDC16	361290	R3
cg00766845	ENSG00000180998	GPR137C	483530	R4
cg00766845	ENSG00000100519	PSMC6	637872	R5
cg00766845	ENSG00000198252	STYX	660860	R6
cg00766845	ENSG00000100522	GNPNAT1	705887	R7
cg00766845	ENSG00000073712	FERMT2	787962	R8
cg00766845	ENSG00000100523	DDHD1	967439	R9
cg00766845	ENSG00000125378	BMP4	1880430	R10
cg00806198	ENSG00000109062	SLC9A3R1	-203617	L10
cg00806198	ENSG00000109065	NAT9	-196603	L9
cg00806198	ENSG00000109066	TMEM104	-133191	L8
cg00806198	ENSG00000161509	GRIN2C	-111466	L7
cg00806198	ENSG00000161513	FDXR	-99939	L6
cg00806198	ENSG00000172782	AC087651.1	-79189	L5
cg00806198	ENSG00000182040	USH1G	-49714	L4
cg00806198	ENSG00000183034	OTOP2	-39058	L3
cg00806198	ENSG00000182938	OTOP3	-22978	L2
cg00806198	ENSG00000167861	HID1	0	L1
cg00806198	ENSG00000109089	CDR2L	14659	R1
cg00806198	ENSG00000180901	KCTD2	59602	R2
cg00806198	ENSG00000170190	SLC16A5	114754	R3
cg00806198	ENSG00000125449	ARMC7	136979	R4
cg00806198	ENSG00000125458	NT5C	157252	R5
cg00806198	ENSG00000188612	SUMO2	192613	R6
cg00806198	ENSG00000125450	NUP85	232686	R7
cg00806198	ENSG00000125447	GGA3	263626	R8
cg00806198	ENSG00000125445	MRPS7	288701	R9
cg00806198	ENSG00000125457	MIF4GD	293255	R10
cg00809164	ENSG00000159398	CES5A	-661105	L10
cg00809164	ENSG00000087258	GNAO1	-259692	L9
cg00809164	ENSG00000159461	AMFR	-191591	L8
cg00809164	ENSG00000167005	NUDT21	-164937	L7
cg00809164	ENSG00000274031	AC092140.2	-150974	L6
cg00809164	ENSG00000087263	OGFOD1	-138036	L5
cg00809164	ENSG00000125124	BBS2	-97049	L4
cg00809164	ENSG00000102891	MT4	-48179	L3
cg00809164	ENSG00000087250	MT3	-26048	L2
cg00809164	ENSG00000125148	MT2A	-7639	L1
cg00809164	ENSG00000169715	MT1E	8336	R1
cg00809164	ENSG00000205364	MT1M	15520	R2
cg00809164	ENSG00000205362	MT1A	21527	R3
cg00809164	ENSG00000169688	MT1B	34747	R4
cg00809164	ENSG00000198417	MT1F	40592	R5
cg00809164	ENSG00000125144	MT1G	49592	R6
cg00809164	ENSG00000205358	MT1H	52675	R7
cg00809164	ENSG00000187193	MT1X	65331	R8
cg00809164	ENSG00000102900	NUP93	112979	R9
cg00809164	ENSG00000070915	SLC12A3	248068	R10
cg00809888	ENSG00000174808	BTC	-1146748	L10
cg00809888	ENSG00000169116	PARM1	-891156	L9
cg00809888	ENSG00000163743	RCHY1	-426507	L8
cg00809888	ENSG00000174796	THAP6	-390798	L7
cg00809888	ENSG00000138769	CDKL2	-310555	L6
cg00809888	ENSG00000138757	G3BP2	-216746	L5
cg00809888	ENSG00000138768	USO1	-126985	L4
cg00809888	ENSG00000156194	PPEF2	-38700	L3
cg00809888	ENSG00000138744	NAAA	-258	L2
cg00809888	ENSG00000198301	SDAD1	0	L1
cg00809888	ENSG00000138755	CXCL9	60001	R1
cg00809888	ENSG00000156219	ART3	69910	R2
cg00809888	ENSG00000169245	CXCL10	79844	R3
cg00809888	ENSG00000169248	CXCL11	92408	R4
cg00809888	ENSG00000138750	NUP54	173385	R5
cg00809888	ENSG00000138760	SCARB2	217463	R6
cg00809888	ENSG00000189157	FAM47E	272766	R7
cg00809888	ENSG00000272414	FAM47E-STBD1	310447	R8
cg00809888	ENSG00000163749	CCDC158	371723	R9
cg00809888	ENSG00000138771	SHROOM3	493955	R10
cg00840332	ENSG00000128513	POT1	-3311232	L10
cg00840332	ENSG00000179603	GRM8	-987921	L9
cg00840332	ENSG00000048405	ZNF800	-809291	L8
cg00840332	ENSG00000004059	ARF5	-649515	L7
cg00840332	ENSG00000179562	GCC1	-647604	L6
cg00840332	ENSG00000106328	FSCN3	-639071	L5
cg00840332	ENSG00000106331	PAX4	-623140	L4
cg00840332	ENSG00000128594	LRRC4	-209108	L3
cg00840332	ENSG00000197157	SND1	-148606	L2
cg00840332	ENSG00000174697	LEP	60	L1
cg00840332	ENSG00000106344	RBM28	56467	R1
cg00840332	ENSG00000224940	PRRT4	109107	R2
cg00840332	ENSG00000106348	IMPDH1	151059	R3
cg00840332	ENSG00000135245	HILPDA	214631	R4
cg00840332	ENSG00000165055	METTL2B	235511	R5
cg00840332	ENSG00000205085	FAM71F2	431070	R6
cg00840332	ENSG00000135248	FAM71F1	467843	R7
cg00840332	ENSG00000128595	CALU	498074	R8
cg00840332	ENSG00000128617	OPN1SW	531273	R9
cg00840332	ENSG00000128596	CCDC136	549539	R10
cg00851770	ENSG00000154856	APCDD1	-1764226	L10
cg00851770	ENSG00000134265	NAPG	-1701411	L9
cg00851770	ENSG00000154864	PIEZO2	-1105413	L8
cg00851770	ENSG00000236396	SLC35G4	-643563	L7
cg00851770	ENSG00000255112	CHMP1B	-399726	L6
cg00851770	ENSG00000141404	GNAL	-368490	L5
cg00851770	ENSG00000154889	MPPE1	-344952	L4
cg00851770	ENSG00000141401	IMPA2	-223298	L3
cg00851770	ENSG00000181626	ANKRD62	-124426	L2
cg00851770	ENSG00000176194	CIDEA	141	L1
cg00851770	ENSG00000176014	TUBB6	53491	R1
cg00851770	ENSG00000141385	AFG3L2	74766	R2
cg00851770	ENSG00000134278	SPIRE1	192334	R3
cg00851770	ENSG00000128789	PSMG2	403865	R4
cg00851770	ENSG00000101624	CEP76	407655	R5
cg00851770	ENSG00000175354	PTPN2	531300	R6
cg00851770	ENSG00000085415	SEH1L	692955	R7
cg00851770	ENSG00000101639	CEP192	737184	R8
cg00851770	ENSG00000168675	LDLRAD4	963320	R9
cg00851770	ENSG00000177150	FAM210A	1409169	R10
cg00852573	ENSG00000188107	EYS	-6914451	L10
cg00852573	ENSG00000168216	LMBRD1	-2754440	L9
cg00852573	ENSG00000082293	COL19A1	-2409208	L8
cg00852573	ENSG00000112280	COL9A1	-2318593	L7
cg00852573	ENSG00000082269	FAM135A	-2060502	L6
cg00852573	ENSG00000112305	SMAP1	-1759661	L5
cg00852573	ENSG00000112309	B3GAT2	-1664638	L4
cg00852573	ENSG00000119900	OGFRL1	-1312617	L3
cg00852573	ENSG00000079841	RIMS1	-218533	L2
cg00852573	ENSG00000185760	KCNQ5	113	L1
cg00852573	ENSG00000243501	AL365232.1	588067	R1
cg00852573	ENSG00000256980	KHDC1L	601865	R2
cg00852573	ENSG00000135314	KHDC1	619635	R3
cg00852573	ENSG00000203909	DPPA5	731384	R4
cg00852573	ENSG00000203908	KHDC3L	740979	R5
cg00852573	ENSG00000203907	OOEP	746876	R6
cg00852573	ENSG00000080007	DDX43	773149	R7
cg00852573	ENSG00000135297	MTO1	839899	R8
cg00852573	ENSG00000156508	EEF1A1	894071	R9
cg00852573	ENSG00000119899	SLC17A5	971700	R10
cg00871706	ENSG00000105929	ATP6V0A4	-182389	L3
cg00871706	ENSG00000214128	TMEM213	-143848	L2
cg00871706	ENSG00000122778	KIAA1549	-631	L1
cg00871706	ENSG00000146858	ZC3HAV1L	43754	R1
cg00871706	ENSG00000105939	ZC3HAV1	61563	R2
cg00871706	ENSG00000105948	TTC26	151792	R3
cg00871706	ENSG00000157741	UBN2	248404	R4
cg00871706	ENSG00000269955	FMC1-LUC7L2	359408	R5
cg00871706	ENSG00000188883	KLRG2	470738	R6
cg00871706	ENSG00000236279	CLEC2L	541733	R7
cg00871706	ENSG00000064393	HIPK2	579618	R8
cg00871706	ENSG00000059377	TBXAS1	795099	R9
cg00871706	ENSG00000059378	PARP12	1041792	R10
cg00871706	ENSG00000006459	KDM7A	1102794	R11
cg00871706	ENSG00000157800	SLC37A3	1311741	R12
cg00871706	ENSG00000146955	RAB19	1422091	R13
cg00871706	ENSG00000133606	MKRN1	1471081	R14
cg00871706	ENSG00000146966	DENND2A	1536468	R15
cg00871706	ENSG00000133597	ADCK2	1690993	R16
cg00871706	ENSG00000090266	NDUFB2	1708825	R17
cg00884221	ENSG00000128050	PAICS	-646169	L10
cg00884221	ENSG00000174780	SRP72	-607067	L9
cg00884221	ENSG00000196503	ARL9	-585267	L8
cg00884221	ENSG00000249693	THEGL	-507241	L7
cg00884221	ENSG00000171476	HOPX	-428849	L6
cg00884221	ENSG00000128040	SPINK2	-289006	L5
cg00884221	ENSG00000084093	REST	-144070	L4
cg00884221	ENSG00000084092	NOA1	-133142	L3
cg00884221	ENSG00000047315	POLR2B	-79590	L2
cg00884221	ENSG00000163453	IGFBP7	-363	L1
cg00884221	ENSG00000205678	TECRL	7164506	R1
cg00884221	ENSG00000145242	EPHA5	8208812	R2
cg00884221	ENSG00000145241	CENPC	10358011	R3
cg00884221	ENSG00000035720	STAP1	10447976	R4
cg00884221	ENSG00000033178	UBA6	10501901	R5
cg00884221	ENSG00000109163	GNRHR	10628577	R6
cg00884221	ENSG00000153802	TMPRSS11D	10710125	R7
cg00884221	ENSG00000187054	TMPRSS11A	10798634	R8
cg00884221	ENSG00000198092	TMPRSS11F	10942447	R9
cg00884221	ENSG00000185873	TMPRSS11B	11115902	R10
cg00906319	ENSG00000151033	LYZL2	-4186407	L10
cg00906319	ENSG00000183621	ZNF438	-3784232	L9
cg00906319	ENSG00000148516	ZEB1	-3286355	L8
cg00906319	ENSG00000165322	ARHGAP12	-2887293	L7
cg00906319	ENSG00000170759	KIF5B	-2759744	L6
cg00906319	ENSG00000120616	EPC1	-2437371	L5
cg00906319	ENSG00000216937	CCDC7	-1933295	L4
cg00906319	ENSG00000150093	ITGB1	-1810377	L3
cg00906319	ENSG00000099250	NRP1	-1479907	L2
cg00906319	ENSG00000148498	PARD3	-844	L1
cg00906319	ENSG00000108094	CUL2	192379	R1
cg00906319	ENSG00000095794	CREM	310619	R2
cg00906319	ENSG00000108100	CCNY	430853	R3
cg00906319	ENSG00000177291	GJD4	789238	R4
cg00906319	ENSG00000177283	FZD8	822077	R5
cg00906319	ENSG00000148513	ANKRD30A	2309616	R6
cg00906319	ENSG00000256892	MTRNR2L7	2785268	R7
cg00906319	ENSG00000198105	ZNF248	2960354	R8
cg00906319	ENSG00000175395	ZNF25	3133401	R9
cg00906319	ENSG00000189180	ZNF33A	3194478	R10
cg00909514	ENSG00000143355	LHX9	-2955927	L10
cg00909514	ENSG00000151414	NEK7	-2568985	L9
cg00909514	ENSG00000151418	ATP6V1G3	-2350460	L8
cg00909514	ENSG00000081237	PTPRC	-2133929	L7
cg00909514	ENSG00000116833	NR5A2	-713985	L6
cg00909514	ENSG00000162702	ZNF281	-481349	L5
cg00909514	ENSG00000118193	KIF14	-270654	L4
cg00909514	ENSG00000118197	DDX59	-221498	L3
cg00909514	ENSG00000118200	CAMSAP2	-30701	L2
cg00909514	ENSG00000170128	GPR25	-17227	L1
cg00909514	ENSG00000116852	KIF21B	77982	R1
cg00909514	ENSG00000081248	CACNA1S	148104	R2
cg00909514	ENSG00000232237	ASCL5	222545	R3
cg00909514	ENSG00000116857	TMEM9	243364	R4
cg00909514	ENSG00000163395	IGFN1	299417	R5
cg00909514	ENSG00000081277	PKP1	392044	R6
cg00909514	ENSG00000118194	TNNT2	467600	R7
cg00909514	ENSG00000159166	LAD1	481836	R8
cg00909514	ENSG00000159173	TNNI1	512360	R9
cg00909514	ENSG00000174307	PHLDA3	572975	R10
cg00913949	ENSG00000174606	ANGEL2	-4122301	L10
cg00913949	ENSG00000136643	RPS6KC1	-3863394	L9
cg00913949	ENSG00000117707	PROX1	-3096666	L8
cg00913949	ENSG00000143499	SMYD2	-2801037	L7
cg00913949	ENSG00000152104	PTPN14	-2585719	L6
cg00913949	ENSG00000117724	CENPF	-2473597	L5
cg00913949	ENSG00000082482	KCNK2	-1901075	L4
cg00913949	ENSG00000136636	KCTD3	-1516361	L3
cg00913949	ENSG00000042781	USH2A	-714720	L2
cg00913949	ENSG00000196482	ESRRG	-413	L1
cg00913949	ENSG00000092978	GPATCH2	288821	R1
cg00913949	ENSG00000162814	SPATA17	493153	R2
cg00913949	ENSG00000067533	RRP15	1147122	R3
cg00913949	ENSG00000092969	TGFB2	1207165	R4
cg00913949	ENSG00000143353	LYPLAL1	2035698	R5
cg00913949	ENSG00000215817	ZC3H11B	2469839	R6
cg00913949	ENSG00000196660	SLC30A10	2547256	R7
cg00913949	ENSG00000162813	BPNT1	2919311	R8
cg00913949	ENSG00000067704	IARS2	2955961	R9
cg00913949	ENSG00000118873	RAB3GAP2	3010122	R10
cg00926400	ENSG00000065413	ANKRD44	-475600	L10
cg00926400	ENSG00000115524	SF3B1	-351682	L9
cg00926400	ENSG00000115520	COQ10B	-311465	L8
cg00926400	ENSG00000115541	HSPE1	-283324	L7
cg00926400	ENSG00000144381	HSPD1	-270036	L6
cg00926400	ENSG00000270757	HSPE1-MOB4	-236047	L5
cg00926400	ENSG00000115540	MOB4	-233074	L4
cg00926400	ENSG00000162944	RFTN2	-110728	L3
cg00926400	ENSG00000247626	MARS2	-78386	L2
cg00926400	ENSG00000152430	BOLL	-11	L1
cg00926400	ENSG00000115896	PLCL1	17817	R1
cg00926400	ENSG00000119042	SATB2	1482724	R2
cg00926400	ENSG00000226124	FTCDNL1	1973768	R3
cg00926400	ENSG00000178074	C2orf69	2124517	R4
cg00926400	ENSG00000162971	TYW5	2142137	R5
cg00926400	ENSG00000196141	SPATS2L	2519105	R6
cg00926400	ENSG00000155729	KCTD18	2702182	R7
cg00926400	ENSG00000138356	AOX1	2799238	R8
cg00926400	ENSG00000082153	BZW1	3023818	R9
cg00926400	ENSG00000013441	CLK1	3066233	R10
cg00930628	ENSG00000144061	NPHP1	-1933149	L10
cg00930628	ENSG00000257207	AC112229.3	-1665140	L9
cg00930628	ENSG00000183054	RGPD6	-1561030	L8
cg00930628	ENSG00000169679	BUB1	-1460101	L7
cg00930628	ENSG00000153093	ACOXL	-1019993	L6
cg00930628	ENSG00000153094	BCL2L11	-969770	L5
cg00930628	ENSG00000153107	ANAPC1	-253525	L4
cg00930628	ENSG00000153208	MERTK	-108654	L3
cg00930628	ENSG00000153214	TMEM87B	-18897	L2
cg00930628	ENSG00000144152	FBLN7	167	L1
cg00930628	ENSG00000144161	ZC3H8	73311	R1
cg00930628	ENSG00000188177	ZC3H6	137379	R2
cg00930628	ENSG00000169629	RGPD8	231874	R3
cg00930628	ENSG00000114999	TTL	343938	R4
cg00930628	ENSG00000125630	POLR1B	403697	R5
cg00930628	ENSG00000125611	CHCHD5	446022	R6
cg00930628	ENSG00000144136	SLC20A1	507721	R7
cg00930628	ENSG00000144130	NT5DC4	583268	R8
cg00930628	ENSG00000169607	CKAP2L	598131	R9
cg00930628	ENSG00000115008	IL1A	635697	R10
cg00953480	ENSG00000196196	HRCT1	-1127799	L10
cg00953480	ENSG00000278889	OR2S2	-1076781	L9
cg00953480	ENSG00000122707	RECK	-910480	L8
cg00953480	ENSG00000122694	GLIPR2	-871022	L7
cg00953480	ENSG00000185972	CCIN	-863601	L6
cg00953480	ENSG00000159921	GNE	-757879	L5
cg00953480	ENSG00000122705	CLTA	-730154	L4
cg00953480	ENSG00000137075	RNF38	-547387	L3
cg00953480	ENSG00000165304	MELK	-357252	L2
cg00953480	ENSG00000196092	PAX5	-667	L1
cg00953480	ENSG00000147905	ZCCHC7	85601	R1
cg00953480	ENSG00000137106	GRHPR	387728	R2
cg00953480	ENSG00000168795	ZBTB5	403164	R3
cg00953480	ENSG00000137054	POLR1E	451010	R4
cg00953480	ENSG00000147912	FBXO10	475954	R5
cg00953480	ENSG00000256966	AL513165.2	477609	R6
cg00953480	ENSG00000175768	TOMM5	547708	R7
cg00953480	ENSG00000255872	AL138752.2	553475	R8
cg00953480	ENSG00000070601	FRMPD1	616016	R9
cg00953480	ENSG00000165275	TRMT10B	718865	R10
cg00958884	ENSG00000129654	FOXJ1	-396648	L10
cg00958884	ENSG00000141576	RNF157	-297400	L9
cg00958884	ENSG00000185262	UBALD2	-266595	L8
cg00958884	ENSG00000129646	QRICH2	-229895	L7
cg00958884	ENSG00000161542	PRPSAP1	-153372	L6
cg00958884	ENSG00000176170	SPHK1	-150033	L5
cg00958884	ENSG00000175931	UBE2O	-84741	L4
cg00958884	ENSG00000129673	AANAT	-67776	L3
cg00958884	ENSG00000129667	RHBDF2	-36103	L2
cg00958884	ENSG00000161544	CYGB	0	L1
cg00958884	ENSG00000214140	PRCD	0	R1
cg00958884	ENSG00000070731	ST6GALNAC2	27483	R2
cg00958884	ENSG00000070526	ST6GALNAC1	86865	R3
cg00958884	ENSG00000182534	MXRA7	134655	R4
cg00958884	ENSG00000070495	JMJD6	174936	R5
cg00958884	ENSG00000181038	METTL23	188934	R6
cg00958884	ENSG00000267168	AC005837.2	195082	R7
cg00958884	ENSG00000161547	SRSF2	196219	R8
cg00958884	ENSG00000092931	MFSD11	197969	R9
cg00958884	ENSG00000167889	MGAT5B	330560	R10
cg00962014	ENSG00000164530	PI16	-734032	L10
cg00962014	ENSG00000137409	MTCH1	-712571	L9
cg00962014	ENSG00000146192	FGD2	-669800	L8
cg00962014	ENSG00000137193	PIM1	-523441	L7
cg00962014	ENSG00000172738	TMEM217	-440714	L6
cg00962014	ENSG00000065491	TBC1D22B	-365899	L5
cg00962014	ENSG00000112130	RNF8	-304135	L4
cg00962014	ENSG00000137200	CMTR1	-216042	L3
cg00962014	ENSG00000198937	CCDC167	-198976	L2
cg00962014	ENSG00000112139	MDGA1	0	L1
cg00962014	ENSG00000156639	ZFAND3	120855	R1
cg00962014	ENSG00000183826	BTBD9	469579	R2
cg00962014	ENSG00000124767	GLO1	977053	R3
cg00962014	ENSG00000124721	DNAH8	1016469	R4
cg00962014	ENSG00000112164	GLP1R	1349909	R5
cg00962014	ENSG00000112167	SAYSD1	1405191	R6
cg00962014	ENSG00000164626	KCNK5	1490099	R7
cg00962014	ENSG00000124780	KCNK17	1600129	R8
cg00962014	ENSG00000095981	KCNK16	1615826	R9
cg00962014	ENSG00000164627	KIF6	1631118	R10
cg00970325	ENSG00000069849	ATP1B3	-1037784	L10
cg00970325	ENSG00000114126	TFDP2	-814789	L9
cg00970325	ENSG00000175066	GK5	-738741	L8
cg00970325	ENSG00000114127	XRN1	-516271	L7
cg00970325	ENSG00000175054	ATR	-385600	L6
cg00970325	ENSG00000120756	PLS1	-250669	L5
cg00970325	ENSG00000144935	TRPC1	-156445	L4
cg00970325	ENSG00000163710	PCOLCE2	-75127	L3
cg00970325	ENSG00000188582	PAQR9	-651	L2
cg00970325	ENSG00000163714	U2SURP	161	L1
cg00970325	ENSG00000175040	CHST2	155435	R1
cg00970325	ENSG00000181804	SLC9A9	300886	R2
cg00970325	ENSG00000152952	PLOD2	3105104	R3
cg00970325	ENSG00000114698	PLSCR4	3227999	R4
cg00970325	ENSG00000163746	PLSCR2	3427085	R5
cg00970325	ENSG00000188313	PLSCR1	3550844	R6
cg00970325	ENSG00000231213	PLSCR5	3612219	R7
cg00970325	ENSG00000174963	ZIC4	4421710	R8
cg00970325	ENSG00000152977	ZIC1	4429086	R9
cg00970325	ENSG00000144891	AGTR1	5733448	R10
cg00990022	ENSG00000131233	GJA9	-790792	L10
cg00990022	ENSG00000274944	AL139260.3	-790762	L9
cg00990022	ENSG00000158315	RHBDL2	-730549	L8
cg00990022	ENSG00000174574	AKIRIN1	-666320	L7
cg00990022	ENSG00000168653	NDUFS5	-637743	L6
cg00990022	ENSG00000127603	MACF1	-185202	L5
cg00990022	ENSG00000183682	BMP8A	-142510	L4
cg00990022	ENSG00000090621	PABPC4	-95589	L3
cg00990022	ENSG00000163909	HEYL	-32736	L2
cg00990022	ENSG00000116981	NT5C1A	-341	L1
cg00990022	ENSG00000116983	HPCAL4	6266	R1
cg00990022	ENSG00000084072	PPIE	19800	R2
cg00990022	ENSG00000116985	BMP8B	84800	R3
cg00990022	ENSG00000198754	OXCT2	97141	R4
cg00990022	ENSG00000043514	TRIT1	165728	R5
cg00990022	ENSG00000116990	MYCL	223044	R6
cg00990022	ENSG00000168389	MFSD2A	282730	R7
cg00990022	ENSG00000131236	CAP1	367851	R8
cg00990022	ENSG00000131238	PPT1	399079	R9
cg00990022	ENSG00000117000	RLF	489005	R10
cg00990613	ENSG00000241852	C8orf58	-621146	L10
cg00990613	ENSG00000158941	CCAR2	-603782	L9
cg00990613	ENSG00000147439	BIN3	-556148	L8
cg00990613	ENSG00000179388	EGR3	-531816	L7
cg00990613	ENSG00000134020	PEBP4	-225296	L6
cg00990613	ENSG00000008853	RHOBTB2	-205097	L5
cg00990613	ENSG00000120889	TNFRSF10B	-156265	L4
cg00990613	ENSG00000173535	TNFRSF10C	-107859	L3
cg00990613	ENSG00000173530	TNFRSF10D	-61269	L2
cg00990613	ENSG00000104689	TNFRSF10A	-170	L1
cg00990613	ENSG00000147457	CHMP7	18338	R1
cg00990613	ENSG00000104679	R3HCC1	44821	R2
cg00990613	ENSG00000134013	LOXL2	71890	R3
cg00990613	ENSG00000197217	ENTPD4	160484	R4
cg00990613	ENSG00000147454	SLC25A37	303657	R5
cg00990613	ENSG00000167034	NKX3-1	453398	R6
cg00990613	ENSG00000180053	NKX2-6	477152	R7
cg00990613	ENSG00000159167	STC1	616630	R8
cg00990613	ENSG00000042980	ADAM28	1068741	R9
cg00990613	ENSG00000134028	ADAMDEC1	1158986	R10
cg00991794	ENSG00000152661	GJA1	-3513338	L10
cg00991794	ENSG00000025156	HSF2	-2529946	L9
cg00991794	ENSG00000111897	SERINC1	-2491258	L8
cg00991794	ENSG00000135549	PKIB	-2236692	L7
cg00991794	ENSG00000164434	FABP7	-2178991	L6
cg00991794	ENSG00000172594	SMPDL3A	-2153345	L5
cg00991794	ENSG00000146352	CLVS2	-1890140	L4
cg00991794	ENSG00000186439	TRDN	-1325972	L3
cg00991794	ENSG00000188580	NKAIN2	-137408	L2
cg00991794	ENSG00000146373	RNF217	0	L1
cg00991794	ENSG00000111907	TPD52L1	155981	R1
cg00991794	ENSG00000111906	HDDC2	256894	R2
cg00991794	ENSG00000135547	HEY2	784596	R3
cg00991794	ENSG00000111912	NCOA7	818093	R4
cg00991794	ENSG00000111911	HINT3	993702	R5
cg00991794	ENSG00000066651	TRMT11	1023411	R6
cg00991794	ENSG00000203760	CENPW	1377106	R7
cg00991794	ENSG00000146374	RSPO3	2155603	R8
cg00991794	ENSG00000118518	RNF146	2303542	R9
cg00991794	ENSG00000093144	ECHDC1	2325644	R10
cg00994643	ENSG00000241852	C8orf58	-621162	L10
cg00994643	ENSG00000158941	CCAR2	-603798	L9
cg00994643	ENSG00000147439	BIN3	-556164	L8
cg00994643	ENSG00000179388	EGR3	-531832	L7
cg00994643	ENSG00000134020	PEBP4	-225312	L6
cg00994643	ENSG00000008853	RHOBTB2	-205113	L5
cg00994643	ENSG00000120889	TNFRSF10B	-156281	L4
cg00994643	ENSG00000173535	TNFRSF10C	-107875	L3
cg00994643	ENSG00000173530	TNFRSF10D	-61285	L2
cg00994643	ENSG00000104689	TNFRSF10A	-186	L1
cg00994643	ENSG00000147457	CHMP7	18322	R1
cg00994643	ENSG00000104679	R3HCC1	44805	R2
cg00994643	ENSG00000134013	LOXL2	71874	R3
cg00994643	ENSG00000197217	ENTPD4	160468	R4
cg00994643	ENSG00000147454	SLC25A37	303641	R5
cg00994643	ENSG00000167034	NKX3-1	453382	R6
cg00994643	ENSG00000180053	NKX2-6	477136	R7
cg00994643	ENSG00000159167	STC1	616614	R8
cg00994643	ENSG00000042980	ADAM28	1068725	R9
cg00994643	ENSG00000134028	ADAMDEC1	1158970	R10
cg01006802	ENSG00000205923	CEMP1	-311347	L10
cg01006802	ENSG00000162066	AMDHD2	-311342	L9
cg01006802	ENSG00000140992	PDPK1	-239576	L8
cg01006802	ENSG00000167977	KCTD5	-133734	L7
cg01006802	ENSG00000172382	PRSS27	-122213	L6
cg01006802	ENSG00000167978	SRRM2	-70226	L5
cg01006802	ENSG00000103355	PRSS33	-54816	L4
cg01006802	ENSG00000215148	PRSS41	-37462	L3
cg01006802	ENSG00000007038	PRSS21	-16460	L2
cg01006802	ENSG00000162078	ZG16B	-3179	L1
cg01006802	ENSG00000005001	PRSS22	9963	R1
cg01006802	ENSG00000162076	FLYWCH2	40446	R2
cg01006802	ENSG00000059122	FLYWCH1	69170	R3
cg01006802	ENSG00000131650	KREMEN2	121449	R4
cg01006802	ENSG00000127564	PKMYT1	125257	R5
cg01006802	ENSG00000162073	PAQR4	126478	R6
cg01006802	ENSG00000213937	CLDN9	170156	R7
cg01006802	ENSG00000184697	CLDN6	171945	R8
cg01006802	ENSG00000006327	TNFRSF12A	175678	R9
cg01006802	ENSG00000103145	HCFC1R1	179853	R10
cg01027411	ENSG00000130204	AC011481.1	-173038	L10
cg01027411	ENSG00000130203	APOE	-167334	L9
cg01027411	ENSG00000130208	APOC1	-157378	L8
cg01027411	ENSG00000267467	APOC4	-131231	L7
cg01027411	ENSG00000224916	APOC4-APOC2	-127162	L6
cg01027411	ENSG00000234906	APOC2	-127161	L5
cg01027411	ENSG00000104853	CLPTM1	-83386	L4
cg01027411	ENSG00000104856	RELB	-38529	L3
cg01027411	ENSG00000104859	CLASRP	-5771	L2
cg01027411	ENSG00000170684	ZNF296	-140	L1
cg01027411	ENSG00000142252	GEMIN7	2465	R1
cg01027411	ENSG00000007047	MARK4	2558	R2
cg01027411	ENSG00000104866	PPP1R37	14666	R3
cg01027411	ENSG00000179846	NKPD1	73020	R4
cg01027411	ENSG00000007255	TRAPPC6A	86198	R5
cg01027411	ENSG00000189114	BLOC1S3	102015	R6
cg01027411	ENSG00000104879	CKM	229683	R7
cg01027411	ENSG00000104892	KLC3	256704	R8
cg01027411	ENSG00000104884	ERCC2	273107	R9
cg01027411	ENSG00000104881	PPP1R13L	302908	R10
cg01031101	ENSG00000124613	ZNF391	-855408	L10
cg01031101	ENSG00000096654	ZNF184	-786194	L9
cg01031101	ENSG00000168131	OR2B2	-346916	L8
cg01031101	ENSG00000124657	OR2B6	-301130	L7
cg01031101	ENSG00000197279	ZNF165	-169749	L6
cg01031101	ENSG00000196812	ZSCAN16	-129230	L5
cg01031101	ENSG00000198315	ZKSCAN8	-99852	L4
cg01031101	ENSG00000137185	ZSCAN9	-25830	L3
cg01031101	ENSG00000187626	ZKSCAN4	-7043	L2
cg01031101	ENSG00000189134	NKAPL	5	L1
cg01031101	ENSG00000197062	ZSCAN26	7695	R1
cg01031101	ENSG00000276302	AL021997.3	7806	R2
cg01031101	ENSG00000137338	PGBD1	22257	R3
cg01031101	ENSG00000235109	ZSCAN31	65378	R4
cg01031101	ENSG00000189298	ZKSCAN3	90632	R5
cg01031101	ENSG00000158691	ZSCAN12	119640	R6
cg01031101	ENSG00000187987	ZSCAN23	172615	R7
cg01031101	ENSG00000198704	GPX6	243981	R8
cg01031101	ENSG00000224586	GPX5	266610	R9
cg01031101	ENSG00000232040	ZBED9	311220	R10
cg01031441	ENSG00000139263	LRIG3	-5470360	L10
cg01031441	ENSG00000118596	SLC16A7	-4601027	L9
cg01031441	ENSG00000135655	USP15	-1973451	L8
cg01031441	ENSG00000061987	MON2	-1790406	L7
cg01031441	ENSG00000111110	PPM1H	-1455732	L6
cg01031441	ENSG00000166148	AVPR1A	-1239940	L5
cg01031441	ENSG00000177990	DPY19L2	-721943	L4
cg01031441	ENSG00000196935	SRGAP1	-228665	L3
cg01031441	ENSG00000174206	C12orf66	-168586	L2
cg01031441	ENSG00000185306	C12orf56	0	L1
cg01031441	ENSG00000184575	XPOT	13507	R1
cg01031441	ENSG00000183735	TBK1	61207	R2
cg01031441	ENSG00000153179	RASSF3	116116	R3
cg01031441	ENSG00000135677	GNS	322560	R4
cg01031441	ENSG00000111490	TBC1D30	389631	R5
cg01031441	ENSG00000156076	WIF1	659741	R6
cg01031441	ENSG00000174106	LEMD3	778698	R7
cg01031441	ENSG00000174099	MSRB3	887758	R8
cg01031441	ENSG00000149948	HMGA2	1433246	R9
cg01031441	ENSG00000139233	LLPH	1725670	R10
cg01038149	ENSG00000099910	KLHL22	-518631	L10
cg01038149	ENSG00000099917	MED15	-426843	L9
cg01038149	ENSG00000099937	SERPIND1	-226755	L8
cg01038149	ENSG00000241973	PI4KA	-155058	L7
cg01038149	ENSG00000099940	SNAP29	-123261	L6
cg01038149	ENSG00000099942	CRKL	-60728	L5
cg01038149	ENSG00000183773	AIFM3	-33115	L4
cg01038149	ENSG00000099949	LZTR1	-15437	L3
cg01038149	ENSG00000184436	THAP7	-12279	L2
cg01038149	ENSG00000099957	P2RX6	0	L1
cg01038149	ENSG00000099960	SLC7A4	14240	R1
cg01038149	ENSG00000187905	LRRC74B	31482	R2
cg01038149	ENSG00000133475	GGT2	193495	R3
cg01038149	ENSG00000274600	RIMBP3B	368896	R4
cg01038149	ENSG00000169635	HIC2	402893	R5
cg01038149	ENSG00000206140	TMEM191C	451945	R6
cg01038149	ENSG00000183246	RIMBP3C	530879	R7
cg01038149	ENSG00000185651	UBE2L3	534969	R8
cg01038149	ENSG00000161179	YDJC	613611	R9
cg01038149	ENSG00000161180	CCDC116	618238	R10
cg01054622	ENSG00000187980	PLA2G2C	-540773	L10
cg01054622	ENSG00000162543	UBXN10	-522147	L9
cg01054622	ENSG00000158816	VWA5B1	-363303	L8
cg01054622	ENSG00000162545	CAMK2N1	-231987	L7
cg01054622	ENSG00000090432	MUL1	-210046	L6
cg01054622	ENSG00000183114	FAM43B	-163177	L5
cg01054622	ENSG00000158825	CDA	-99294	L4
cg01054622	ENSG00000158828	PINK1	-66686	L3
cg01054622	ENSG00000244038	DDOST	-56653	L2
cg01054622	ENSG00000117245	KIF17	-180	L1
cg01054622	ENSG00000189410	SH2D5	1531	R1
cg01054622	ENSG00000127483	HP1BP3	24479	R2
cg01054622	ENSG00000075151	EIF4G3	88092	R3
cg01054622	ENSG00000117298	ECE1	499047	R4
cg01054622	ENSG00000142794	NBPF3	721928	R5
cg01054622	ENSG00000162551	ALPL	791197	R6
cg01054622	ENSG00000076864	RAP1GAP	878015	R7
cg01054622	ENSG00000090686	USP48	960098	R8
cg01054622	ENSG00000187942	LDLRAD2	1094065	R9
cg01054622	ENSG00000142798	HSPG2	1104044	R10
cg01070078	ENSG00000185561	TLCD2	-345211	L10
cg01070078	ENSG00000167716	WDR81	-316989	L9
cg01070078	ENSG00000167711	SERPINF2	-300320	L8
cg01070078	ENSG00000132386	SERPINF1	-278023	L7
cg01070078	ENSG00000186532	SMYD4	-224954	L6
cg01070078	ENSG00000132383	RPA1	-155506	L5
cg01070078	ENSG00000185924	RTN4RL1	-30254	L4
cg01070078	ENSG00000262664	OVCA2	-12163	L3
cg01070078	ENSG00000108963	DPH1	-12158	L2
cg01070078	ENSG00000177374	HIC1	0	L1
cg01070078	ENSG00000070366	SMG6	4248	R1
cg01070078	ENSG00000167720	SRR	247792	R2
cg01070078	ENSG00000167721	TSR1	266912	R3
cg01070078	ENSG00000141258	SGSM2	281907	R4
cg01070078	ENSG00000070444	MNT	328482	R5
cg01070078	ENSG00000127804	METTL16	349971	R6
cg01070078	ENSG00000007168	PAFAH1B1	537619	R7
cg01070078	ENSG00000132361	CLUH	633795	R8
cg01070078	ENSG00000132359	RAP1GAP2	700114	R9
cg01070078	ENSG00000262628	OR1D5	1007078	R10
cg01083689	ENSG00000175206	NPPA	-769854	L10
cg01083689	ENSG00000120937	NPPB	-759254	L9
cg01083689	ENSG00000116685	KIAA2013	-691771	L8
cg01083689	ENSG00000083444	PLOD1	-642661	L7
cg01083689	ENSG00000116688	MFN2	-604685	L6
cg01083689	ENSG00000116691	MIIP	-586154	L5
cg01083689	ENSG00000120949	TNFRSF8	-473992	L4
cg01083689	ENSG00000028137	TNFRSF1B	-408971	L3
cg01083689	ENSG00000048707	VPS13D	-106152	L2
cg01083689	ENSG00000162496	DHRS3	0	L1
cg01083689	ENSG00000204518	AADACL4	26345	R1
cg01083689	ENSG00000188984	AADACL3	97908	R2
cg01083689	ENSG00000157330	C1orf158	127998	R3
cg01083689	ENSG00000116726	PRAMEF12	156639	R4
cg01083689	ENSG00000116721	PRAMEF1	173195	R5
cg01083689	ENSG00000239810	PRAMEF11	206403	R6
cg01083689	ENSG00000179172	HNRNPCL1	229206	R7
cg01083689	ENSG00000120952	PRAMEF2	238884	R8
cg01083689	ENSG00000243073	PRAMEF4	261022	R9
cg01083689	ENSG00000187545	PRAMEF10	274694	R10
cg01085224	ENSG00000164362	TERT	-3844443	L10
cg01085224	ENSG00000049656	CLPTM1L	-3794413	L9
cg01085224	ENSG00000142319	SLC6A3	-3694072	L8
cg01085224	ENSG00000153395	LPCAT1	-3615550	L7
cg01085224	ENSG00000171421	MRPL36	-3338146	L6
cg01085224	ENSG00000145494	NDUFS6	-3322907	L5
cg01085224	ENSG00000113430	IRX4	-3252276	L4
cg01085224	ENSG00000170561	IRX2	-2387835	L3
cg01085224	ENSG00000170549	IRX1	-1538109	L2
cg01085224	ENSG00000145536	ADAMTS16	815	L1
cg01085224	ENSG00000164151	ICE1	281149	R1
cg01085224	ENSG00000133398	MED10	1232359	R2
cg01085224	ENSG00000215218	UBE2QL1	1309344	R3
cg01085224	ENSG00000037474	NSUN2	1459724	R4
cg01085224	ENSG00000145545	SRD5A1	1493912	R5
cg01085224	ENSG00000078295	ADCY2	2256693	R6
cg01085224	ENSG00000215217	C5orf49	2690863	R7
cg01085224	ENSG00000124275	MTRR	2711671	R8
cg01085224	ENSG00000124279	FASTKD3	2719644	R9
cg01085224	ENSG00000112902	SEMA5A	3895518	R10
cg01088572	ENSG00000024862	CCDC28A	-3508461	L10
cg01088572	ENSG00000203734	ECT2L	-3397710	L9
cg01088572	ENSG00000135597	REPS1	-3313519	L8
cg01088572	ENSG00000146386	ABRACL	-3258478	L7
cg01088572	ENSG00000112406	HECA	-3120978	L6
cg01088572	ENSG00000164440	TXLNB	-3009782	L5
cg01088572	ENSG00000164442	CITED2	-2927132	L4
cg01088572	ENSG00000135577	NMBR	-212981	L3
cg01088572	ENSG00000203733	GJE1	-166629	L2
cg01088572	ENSG00000009844	VTA1	-77095	L1
cg01088572	ENSG00000010818	HIVEP2	449686	R1
cg01088572	ENSG00000146416	AIG1	758713	R2
cg01088572	ENSG00000189007	ADAT2	1121049	R3
cg01088572	ENSG00000034693	PEX3	1149022	R4
cg01088572	ENSG00000001036	FUCA2	1193028	R5
cg01088572	ENSG00000112419	PHACTR2	1235062	R6
cg01088572	ENSG00000257065	AL049844.1	1505309	R7
cg01088572	ENSG00000135521	LTV1	1541555	R8
cg01088572	ENSG00000280148	AL049844.3	1555535	R9
cg01088572	ENSG00000118491	ZC2HC1B	1562653	R10
cg01096398	ENSG00000112679	DUSP22	-960884	L5
cg01096398	ENSG00000137265	IRF4	-900796	L4
cg01096398	ENSG00000188996	HUS1B	-655276	L3
cg01096398	ENSG00000112685	EXOC2	-619100	L2
cg01096398	ENSG00000164379	FOXQ1	0	L1
cg01096398	ENSG00000137273	FOXF2	77334	R1
cg01096398	ENSG00000054598	FOXC1	297673	R2
cg01096398	ENSG00000112699	GMDS	311564	R3
cg01096398	ENSG00000145949	MYLK4	1351387	R4
cg01096398	ENSG00000124535	WRNIP1	1453172	R5
cg01096398	ENSG00000021355	SERPINB1	1520090	R6
cg01096398	ENSG00000170542	SERPINB9	1575028	R7
cg01096398	ENSG00000124570	SERPINB6	1635917	R8
cg01096398	ENSG00000124588	NQO2	1675745	R9
cg01096398	ENSG00000137275	RIPK1	1751749	R10
cg01096398	ENSG00000137274	BPHL	1806132	R11
cg01096398	ENSG00000137267	TUBB2A	1841424	R12
cg01096398	ENSG00000137285	TUBB2B	1912035	R13
cg01096398	ENSG00000180822	PSMG4	1919161	R14
cg01096398	ENSG00000137266	SLC22A23	1956720	R15
cg01105494	ENSG00000116824	CD2	-1416055	L10
cg01105494	ENSG00000134247	PTGFRN	-1194931	L9
cg01105494	ENSG00000134256	CD101	-1148808	L8
cg01105494	ENSG00000116830	TTF2	-1077831	L7
cg01105494	ENSG00000134253	TRIM45	-1062697	L6
cg01105494	ENSG00000134258	VTCN1	-974324	L5
cg01105494	ENSG00000198162	MAN1A2	-656412	L4
cg01105494	ENSG00000196505	GDAP2	-255663	L3
cg01105494	ENSG00000065183	WDR3	-218741	L2
cg01105494	ENSG00000155761	SPAG17	-61	L1
cg01105494	ENSG00000092607	TBX15	697759	R1
cg01105494	ENSG00000116874	WARS2	845929	R2
cg01105494	ENSG00000116882	HAO2	1183492	R3
cg01105494	ENSG00000203859	HSD3B2	1229644	R4
cg01105494	ENSG00000203857	HSD3B1	1321911	R5
cg01105494	ENSG00000143067	ZNF697	1434090	R6
cg01105494	ENSG00000092621	PHGDH	1463124	R7
cg01105494	ENSG00000134240	HMGCS2	1562709	R8
cg01105494	ENSG00000134193	REG4	1608730	R9
cg01105494	ENSG00000134249	ADAM30	1708246	R10
cg01110759	ENSG00000167005	NUDT21	-186275	L10
cg01110759	ENSG00000274031	AC092140.2	-172312	L9
cg01110759	ENSG00000087263	OGFOD1	-159374	L8
cg01110759	ENSG00000125124	BBS2	-118387	L7
cg01110759	ENSG00000102891	MT4	-69517	L6
cg01110759	ENSG00000087250	MT3	-47386	L5
cg01110759	ENSG00000125148	MT2A	-28977	L4
cg01110759	ENSG00000169715	MT1E	-11362	L3
cg01110759	ENSG00000205364	MT1M	-4493	L2
cg01110759	ENSG00000205362	MT1A	189	L1
cg01110759	ENSG00000169688	MT1B	13409	R1
cg01110759	ENSG00000198417	MT1F	19254	R2
cg01110759	ENSG00000125144	MT1G	28254	R3
cg01110759	ENSG00000205358	MT1H	31337	R4
cg01110759	ENSG00000187193	MT1X	43993	R5
cg01110759	ENSG00000102900	NUP93	91641	R6
cg01110759	ENSG00000070915	SLC12A3	226730	R7
cg01110759	ENSG00000051108	HERPUD1	293665	R8
cg01110759	ENSG00000087237	CETP	323446	R9
cg01110759	ENSG00000140853	NLRC5	351008	R10
cg01128566	ENSG00000136758	YME1L1	-2581832	L10
cg01128566	ENSG00000120539	MASTL	-2550174	L9
cg01128566	ENSG00000107897	ACBD5	-2494968	L8
cg01128566	ENSG00000099246	RAB18	-2194861	L7
cg01128566	ENSG00000150051	MKX	-1991038	L6
cg01128566	ENSG00000150054	MPP7	-1402612	L5
cg01128566	ENSG00000095787	WAC	-1113986	L4
cg01128566	ENSG00000095739	BAMBI	-1054166	L3
cg01128566	ENSG00000120563	LYZL1	-418770	L2
cg01128566	ENSG00000197321	SVIL	-317	L1
cg01128566	ENSG00000107951	MTPAP	572700	R1
cg01128566	ENSG00000107968	MAP3K8	696920	R2
cg01128566	ENSG00000151033	LYZL2	874678	R3
cg01128566	ENSG00000183621	ZNF438	1083106	R4
cg01128566	ENSG00000148516	ZEB1	1581394	R5
cg01128566	ENSG00000165322	ARHGAP12	2068303	R6
cg01128566	ENSG00000170759	KIF5B	2271914	R7
cg01128566	ENSG00000120616	EPC1	2530650	R8
cg01128566	ENSG00000216937	CCDC7	2709039	R9
[truncated: 48,201 more rows]

## Sheet: S4
Probe	GeneID	Symbol	Distance	Sides	Raw.p	FDR
cg03940064	ENSG00000145247	OCIAD2	-3144285	L6	4.3734e-31	9.02546e-28
cg06341054	ENSG00000145247	OCIAD2	-3144439	L6	4.3734e-31	9.02546e-28
cg10465672	ENSG00000145247	OCIAD2	0	L1	4.3734e-31	9.02546e-28
cg18608389	ENSG00000145247	OCIAD2	-3144457	L6	4.3734e-31	9.02546e-28
cg21449150	ENSG00000145247	OCIAD2	-3144287	L6	4.3734e-31	9.02546e-28
cg23545105	ENSG00000145247	OCIAD2	0	L1	4.3734e-31	9.02546e-28
cg26731119	ENSG00000145247	OCIAD2	0	L1	4.3734e-31	9.02546e-28
cg01460276	ENSG00000104611	SH2D4A	299384	R1	1.07005e-25	1.28816e-22
cg12296772	ENSG00000104611	SH2D4A	1900133	R10	1.07005e-25	1.28816e-22
cg12794421	ENSG00000104611	SH2D4A	11	L1	1.07005e-25	1.28816e-22
cg15600488	ENSG00000104611	SH2D4A	1900081	R10	1.07005e-25	1.28816e-22
cg17294237	ENSG00000104611	SH2D4A	299723	R1	1.07005e-25	1.28816e-22
cg00158683	ENSG00000178467	P4HTM	394695	R10	1.79687e-23	1.08156e-20
cg00178511	ENSG00000178467	P4HTM	394542	R10	1.79687e-23	1.08156e-20
cg03791385	ENSG00000178467	P4HTM	93	L1	1.79687e-23	1.08156e-20
cg06679760	ENSG00000178467	P4HTM	164	L1	1.79687e-23	1.08156e-20
cg07707611	ENSG00000178467	P4HTM	145	L1	1.79687e-23	1.08156e-20
cg08772752	ENSG00000178467	P4HTM	394648	R10	1.79687e-23	1.08156e-20
cg09367648	ENSG00000178467	P4HTM	203	L1	1.79687e-23	1.08156e-20
cg12448161	ENSG00000178467	P4HTM	394597	R10	1.79687e-23	1.08156e-20
cg14957943	ENSG00000178467	P4HTM	394537	R10	1.79687e-23	1.08156e-20
cg17527142	ENSG00000178467	P4HTM	95	L1	1.79687e-23	1.08156e-20
cg20856064	ENSG00000178467	P4HTM	110	L1	1.79687e-23	1.08156e-20
cg25264370	ENSG00000178467	P4HTM	37	L1	1.79687e-23	1.08156e-20
cg00990613	ENSG00000104689	TNFRSF10A	-170	L1	2.93316e-22	1.17701e-19
cg00994643	ENSG00000104689	TNFRSF10A	-186	L1	2.93316e-22	1.17701e-19
cg01725531	ENSG00000104689	TNFRSF10A	-149	L1	2.93316e-22	1.17701e-19
cg02692052	ENSG00000104689	TNFRSF10A	-236	L1	2.93316e-22	1.17701e-19
cg08907891	ENSG00000104689	TNFRSF10A	121065	R3	2.93316e-22	1.17701e-19
cg13462030	ENSG00000104689	TNFRSF10A	121052	R3	2.93316e-22	1.17701e-19
cg16175263	ENSG00000104689	TNFRSF10A	87578	R2	2.93316e-22	1.17701e-19
cg16861508	ENSG00000104689	TNFRSF10A	121054	R3	2.93316e-22	1.17701e-19
cg18064152	ENSG00000104689	TNFRSF10A	-81	L1	2.93316e-22	1.17701e-19
cg20460852	ENSG00000104689	TNFRSF10A	-182	L1	2.93316e-22	1.17701e-19
cg22843797	ENSG00000104689	TNFRSF10A	-321	L1	2.93316e-22	1.17701e-19
cg23882019	ENSG00000104689	TNFRSF10A	-311	L1	2.93316e-22	1.17701e-19
cg01006802	ENSG00000007038	PRSS21	-16460	L2	6.93154e-21	2.44227e-18
cg02184697	ENSG00000007038	PRSS21	-136719	L6	6.93154e-21	2.44227e-18
cg06036912	ENSG00000007038	PRSS21	-192034	L10	6.93154e-21	2.44227e-18
cg07586489	ENSG00000007038	PRSS21	-136921	L6	6.93154e-21	2.44227e-18
cg08934846	ENSG00000007038	PRSS21	-192039	L10	6.93154e-21	2.44227e-18
cg01096398	ENSG00000170542	SERPINB9	1575028	R7	1.25729e-20	3.30233e-18
cg03730958	ENSG00000170542	SERPINB9	1574984	R7	1.25729e-20	3.30233e-18
cg03848675	ENSG00000170542	SERPINB9	1498357	R6	1.25729e-20	3.30233e-18
cg05685587	ENSG00000170542	SERPINB9	1574926	R7	1.25729e-20	3.30233e-18
cg06005891	ENSG00000170542	SERPINB9	1498336	R6	1.25729e-20	3.30233e-18
cg07844977	ENSG00000170542	SERPINB9	-155	L1	1.25729e-20	3.30233e-18
cg08389577	ENSG00000170542	SERPINB9	-325835	L7	1.25729e-20	3.30233e-18
cg10125626	ENSG00000170542	SERPINB9	1574986	R7	1.25729e-20	3.30233e-18
cg13861219	ENSG00000170542	SERPINB9	-325399	L7	1.25729e-20	3.30233e-18
cg14809191	ENSG00000170542	SERPINB9	1575678	R7	1.25729e-20	3.30233e-18
cg17618595	ENSG00000170542	SERPINB9	1576161	R7	1.25729e-20	3.30233e-18
cg23517605	ENSG00000170542	SERPINB9	-324821	L7	1.25729e-20	3.30233e-18
cg23946695	ENSG00000170542	SERPINB9	1278280	R5	1.25729e-20	3.30233e-18
cg27336026	ENSG00000170542	SERPINB9	1574971	R7	1.25729e-20	3.30233e-18
cg10348193	ENSG00000106526	ACTR3C	0	L1	2.30908e-20	5.8521e-18
cg11026333	ENSG00000106526	ACTR3C	0	L1	2.30908e-20	5.8521e-18
cg01452847	ENSG00000141293	SKAP1	-203703	L10	4.82977e-20	1.09017e-17
cg04735310	ENSG00000141293	SKAP1	-203413	L10	4.82977e-20	1.09017e-17
cg14233507	ENSG00000141293	SKAP1	-125	L1	4.82977e-20	1.09017e-17
cg16460446	ENSG00000141293	SKAP1	-52	L1	4.82977e-20	1.09017e-17
cg16789104	ENSG00000141293	SKAP1	-139	L1	4.82977e-20	1.09017e-17
cg18261462	ENSG00000141293	SKAP1	-67	L1	4.82977e-20	1.09017e-17
cg26608174	ENSG00000141293	SKAP1	-203397	L10	4.82977e-20	1.09017e-17
cg10348193	ENSG00000188707	ZBED6CL	0	R1	5.25247e-20	1.14965e-17
cg11026333	ENSG00000188707	ZBED6CL	0	R1	5.25247e-20	1.14965e-17
cg21176048	ENSG00000078081	LAMP3	3084766	R9	6.18696e-20	1.2864e-17
cg24615528	ENSG00000078081	LAMP3	0	L1	6.18696e-20	1.2864e-17
cg09521719	ENSG00000132329	RAMP1	1351164	R9	6.50057e-20	1.2864e-17
cg10984625	ENSG00000132329	RAMP1	167676	R2	6.50057e-20	1.2864e-17
cg15579587	ENSG00000132329	RAMP1	167473	R2	6.50057e-20	1.2864e-17
cg17397592	ENSG00000132329	RAMP1	1351196	R9	6.50057e-20	1.2864e-17
cg27418586	ENSG00000132329	RAMP1	0	L1	6.50057e-20	1.2864e-17
cg01552918	ENSG00000105852	PON3	-200251	L4	9.75722e-20	1.48371e-17
cg03301582	ENSG00000105852	PON3	-407	L1	9.75722e-20	1.48371e-17
cg04080282	ENSG00000105852	PON3	-418	L1	9.75722e-20	1.48371e-17
cg04685170	ENSG00000105852	PON3	-167	L1	9.75722e-20	1.48371e-17
cg07121856	ENSG00000105852	PON3	-48	L1	9.75722e-20	1.48371e-17
cg08520743	ENSG00000105852	PON3	-141	L1	9.75722e-20	1.48371e-17
cg08828819	ENSG00000105852	PON3	-148	L1	9.75722e-20	1.48371e-17
cg08898155	ENSG00000105852	PON3	-409	L1	9.75722e-20	1.48371e-17
cg11338121	ENSG00000105852	PON3	-200298	L4	9.75722e-20	1.48371e-17
cg11435506	ENSG00000105852	PON3	-385	L1	9.75722e-20	1.48371e-17
cg13773614	ENSG00000105852	PON3	-200505	L4	9.75722e-20	1.48371e-17
cg14377593	ENSG00000105852	PON3	1468999	R9	9.75722e-20	1.48371e-17
cg15500865	ENSG00000105852	PON3	-236	L1	9.75722e-20	1.48371e-17
cg15927196	ENSG00000105852	PON3	-217	L1	9.75722e-20	1.48371e-17
cg17437939	ENSG00000105852	PON3	-2335564	L9	9.75722e-20	1.48371e-17
cg18401301	ENSG00000105852	PON3	-200249	L4	9.75722e-20	1.48371e-17
cg23230584	ENSG00000105852	PON3	-52	L1	9.75722e-20	1.48371e-17
cg25161512	ENSG00000105852	PON3	-378	L1	9.75722e-20	1.48371e-17
cg25572105	ENSG00000105852	PON3	-267	L1	9.75722e-20	1.48371e-17
cg26457160	ENSG00000105852	PON3	-433	L1	9.75722e-20	1.48371e-17
cg26739865	ENSG00000105852	PON3	1469010	R9	9.75722e-20	1.48371e-17
cg27413563	ENSG00000105852	PON3	-402	L1	9.75722e-20	1.48371e-17
cg10348193	ENSG00000127399	LRRC61	110	R2	1.54002e-19	2.29351e-17
cg11026333	ENSG00000127399	LRRC61	81	R2	1.54002e-19	2.29351e-17
cg01862418	ENSG00000213145	CRIP1	0	L1	1.66033e-19	2.37477e-17
cg10051299	ENSG00000213145	CRIP1	172221	R5	1.66033e-19	2.37477e-17
cg18954339	ENSG00000213145	CRIP1	172232	R5	1.66033e-19	2.37477e-17
cg22861279	ENSG00000213145	CRIP1	0	L1	1.66033e-19	2.37477e-17
cg06225133	ENSG00000163814	CDCP1	433567	R10	2.41617e-19	3.23186e-17
cg08430604	ENSG00000163814	CDCP1	220807	R6	2.41617e-19	3.23186e-17
cg10469100	ENSG00000163814	CDCP1	433640	R10	2.41617e-19	3.23186e-17
cg17092624	ENSG00000163814	CDCP1	433580	R10	2.41617e-19	3.23186e-17
cg20717205	ENSG00000163814	CDCP1	433588	R10	2.41617e-19	3.23186e-17
cg24173921	ENSG00000163814	CDCP1	433538	R10	2.41617e-19	3.23186e-17
cg24674304	ENSG00000163814	CDCP1	220704	R6	2.41617e-19	3.23186e-17
cg02843237	ENSG00000133805	AMPD3	3569	R1	3.11528e-19	3.60027e-17
cg03548673	ENSG00000133805	AMPD3	3529	R1	3.11528e-19	3.60027e-17
cg03780905	ENSG00000133805	AMPD3	3293	R1	3.11528e-19	3.60027e-17
cg09639735	ENSG00000133805	AMPD3	3288	R1	3.11528e-19	3.60027e-17
cg11854154	ENSG00000133805	AMPD3	0	L1	3.11528e-19	3.60027e-17
cg12228707	ENSG00000133805	AMPD3	3269	R1	3.11528e-19	3.60027e-17
cg12318400	ENSG00000133805	AMPD3	0	L1	3.11528e-19	3.60027e-17
cg12685539	ENSG00000133805	AMPD3	0	L1	3.11528e-19	3.60027e-17
cg12782992	ENSG00000133805	AMPD3	1303803	R10	3.11528e-19	3.60027e-17
cg13177786	ENSG00000133805	AMPD3	0	L1	3.11528e-19	3.60027e-17
cg15461888	ENSG00000133805	AMPD3	0	L1	3.11528e-19	3.60027e-17
cg16652651	ENSG00000133805	AMPD3	0	L1	3.11528e-19	3.60027e-17
cg16661654	ENSG00000133805	AMPD3	3309	R1	3.11528e-19	3.60027e-17
cg18430624	ENSG00000133805	AMPD3	3273	R1	3.11528e-19	3.60027e-17
cg19315081	ENSG00000133805	AMPD3	3758	R1	3.11528e-19	3.60027e-17
cg19714940	ENSG00000133805	AMPD3	3285	R1	3.11528e-19	3.60027e-17
cg23100152	ENSG00000133805	AMPD3	0	L1	3.11528e-19	3.60027e-17
cg00265863	ENSG00000158156	XKR8	0	L1	4.62236e-19	5.0973e-17
cg00563229	ENSG00000158156	XKR8	0	L1	4.62236e-19	5.0973e-17
cg06352370	ENSG00000158156	XKR8	0	L1	4.62236e-19	5.0973e-17
cg20809881	ENSG00000158156	XKR8	0	L1	4.62236e-19	5.0973e-17
cg24091371	ENSG00000158156	XKR8	0	L1	4.62236e-19	5.0973e-17
cg24311947	ENSG00000158156	XKR8	0	L1	4.62236e-19	5.0973e-17
cg22325530	ENSG00000122986	HVCN1	0	L1	1.26125e-18	1.38031e-16
cg00032205	ENSG00000180543	TSPYL5	-179	L1	2.08876e-18	2.23513e-16
cg04917181	ENSG00000180543	TSPYL5	-36	L1	2.08876e-18	2.23513e-16
cg22319311	ENSG00000180543	TSPYL5	-117	L1	2.08876e-18	2.23513e-16
cg03532274	ENSG00000204381	LAYN	827352	R5	3.00448e-18	2.89351e-16
cg04282419	ENSG00000204381	LAYN	827339	R5	3.00448e-18	2.89351e-16
cg04417028	ENSG00000204381	LAYN	827119	R5	3.00448e-18	2.89351e-16
cg04974587	ENSG00000204381	LAYN	827452	R5	3.00448e-18	2.89351e-16
cg05216730	ENSG00000204381	LAYN	25507	R1	3.00448e-18	2.89351e-16
cg06459000	ENSG00000204381	LAYN	0	L1	3.00448e-18	2.89351e-16
cg12506005	ENSG00000204381	LAYN	0	L1	3.00448e-18	2.89351e-16
cg14652031	ENSG00000204381	LAYN	827411	R5	3.00448e-18	2.89351e-16
cg18515591	ENSG00000204381	LAYN	27715	R1	3.00448e-18	2.89351e-16
cg19820372	ENSG00000204381	LAYN	0	L1	3.00448e-18	2.89351e-16
cg21881253	ENSG00000204381	LAYN	27427	R1	3.00448e-18	2.89351e-16
cg22879515	ENSG00000204381	LAYN	27488	R1	3.00448e-18	2.89351e-16
cg23211240	ENSG00000204381	LAYN	27379	R1	3.00448e-18	2.89351e-16
cg24041078	ENSG00000204381	LAYN	27114	R1	3.00448e-18	2.89351e-16
cg25782847	ENSG00000204381	LAYN	25542	R1	3.00448e-18	2.89351e-16
cg03477792	ENSG00000138772	ANXA3	1653324	R7	3.18392e-18	2.94839e-16
cg06046430	ENSG00000138772	ANXA3	1653364	R7	3.18392e-18	2.94839e-16
cg09691861	ENSG00000138772	ANXA3	1602851	R7	3.18392e-18	2.94839e-16
cg11073571	ENSG00000138772	ANXA3	494334	R1	3.18392e-18	2.94839e-16
cg11940149	ENSG00000138772	ANXA3	494202	R1	3.18392e-18	2.94839e-16
cg22105702	ENSG00000138772	ANXA3	494177	R1	3.18392e-18	2.94839e-16
cg17150246	ENSG00000162755	KLHDC9	79	L1	3.59853e-18	2.99056e-16
cg23651323	ENSG00000162755	KLHDC9	11	L1	3.59853e-18	2.99056e-16
cg05804220	ENSG00000166920	C15orf48	300663	R6	3.78814e-18	2.99056e-16
cg08328777	ENSG00000166920	C15orf48	300721	R6	3.78814e-18	2.99056e-16
cg09593286	ENSG00000166920	C15orf48	-185918	L4	3.78814e-18	2.99056e-16
cg10088041	ENSG00000166920	C15orf48	51853	R2	3.78814e-18	2.99056e-16
cg10496082	ENSG00000166920	C15orf48	300642	R6	3.78814e-18	2.99056e-16
cg10583297	ENSG00000166920	C15orf48	300630	R6	3.78814e-18	2.99056e-16
cg13605988	ENSG00000166920	C15orf48	301113	R6	3.78814e-18	2.99056e-16
cg15105703	ENSG00000166920	C15orf48	300865	R6	3.78814e-18	2.99056e-16
cg17438432	ENSG00000166920	C15orf48	300976	R6	3.78814e-18	2.99056e-16
cg19295951	ENSG00000166920	C15orf48	300727	R6	3.78814e-18	2.99056e-16
cg20611126	ENSG00000166920	C15orf48	-186090	L4	3.78814e-18	2.99056e-16
cg23169689	ENSG00000166920	C15orf48	-186163	L4	3.78814e-18	2.99056e-16
cg24505618	ENSG00000166920	C15orf48	300671	R6	3.78814e-18	2.99056e-16
cg25116125	ENSG00000166920	C15orf48	-186126	L4	3.78814e-18	2.99056e-16
cg25908973	ENSG00000166920	C15orf48	51860	R2	3.78814e-18	2.99056e-16
cg26984869	ENSG00000166920	C15orf48	-186258	L4	3.78814e-18	2.99056e-16
cg00926400	ENSG00000138356	AOX1	2799238	R8	3.87121e-18	2.99056e-16
cg02144933	ENSG00000138356	AOX1	45	L1	3.87121e-18	2.99056e-16
cg02657832	ENSG00000138356	AOX1	102	L1	3.87121e-18	2.99056e-16
cg05783139	ENSG00000138356	AOX1	2799751	R8	3.87121e-18	2.99056e-16
cg07495363	ENSG00000138356	AOX1	2799660	R8	3.87121e-18	2.99056e-16
cg08266417	ENSG00000138356	AOX1	160	L1	3.87121e-18	2.99056e-16
cg08952506	ENSG00000138356	AOX1	125	L1	3.87121e-18	2.99056e-16
cg09729613	ENSG00000138356	AOX1	134	L1	3.87121e-18	2.99056e-16
cg13000082	ENSG00000138356	AOX1	208	L1	3.87121e-18	2.99056e-16
cg13356896	ENSG00000138356	AOX1	2799749	R8	3.87121e-18	2.99056e-16
cg16002818	ENSG00000138356	AOX1	2799160	R8	3.87121e-18	2.99056e-16
cg24569637	ENSG00000138356	AOX1	175	L1	3.87121e-18	2.99056e-16
cg24589459	ENSG00000138356	AOX1	2799389	R8	3.87121e-18	2.99056e-16
cg02952361	ENSG00000010030	ETV7	-83	L1	4.77287e-18	3.62889e-16
cg12173498	ENSG00000010030	ETV7	-186	L1	4.77287e-18	3.62889e-16
cg26249450	ENSG00000010030	ETV7	-154	L1	4.77287e-18	3.62889e-16
cg03166566	ENSG00000173156	RHOD	178	L1	7.19098e-18	5.27314e-16
cg05038268	ENSG00000173156	RHOD	-45792	L2	7.19098e-18	5.27314e-16
cg13388983	ENSG00000173156	RHOD	176	L1	7.19098e-18	5.27314e-16
cg15693066	ENSG00000173156	RHOD	127	L1	7.19098e-18	5.27314e-16
cg21293464	ENSG00000173156	RHOD	-45787	L2	7.19098e-18	5.27314e-16
cg21695485	ENSG00000173156	RHOD	97	L1	7.19098e-18	5.27314e-16
cg27175128	ENSG00000173156	RHOD	147	L1	7.19098e-18	5.27314e-16
cg02631462	ENSG00000159871	LYPD5	0	L1	7.50706e-18	5.2901e-16
cg08561856	ENSG00000159871	LYPD5	0	L1	7.50706e-18	5.2901e-16
cg12768605	ENSG00000159871	LYPD5	0	L1	7.50706e-18	5.2901e-16
cg14733720	ENSG00000159871	LYPD5	0	L1	7.50706e-18	5.2901e-16
cg14931230	ENSG00000159871	LYPD5	0	L1	7.50706e-18	5.2901e-16
cg15634398	ENSG00000159871	LYPD5	0	L1	7.50706e-18	5.2901e-16
cg17711567	ENSG00000159871	LYPD5	0	L1	7.50706e-18	5.2901e-16
cg25732462	ENSG00000159871	LYPD5	0	L1	7.50706e-18	5.2901e-16
cg14615784	ENSG00000173221	GLRX	131265	R4	1.13636e-17	7.81704e-16
cg18840956	ENSG00000173221	GLRX	-610574	L4	1.13636e-17	7.81704e-16
cg22730464	ENSG00000173221	GLRX	131205	R4	1.13636e-17	7.81704e-16
cg22951509	ENSG00000173221	GLRX	131128	R4	1.13636e-17	7.81704e-16
cg25583491	ENSG00000173221	GLRX	131141	R4	1.13636e-17	7.81704e-16
cg14377593	ENSG00000105825	TFPI2	-117	L2	1.14857e-17	7.82651e-16
cg26739865	ENSG00000105825	TFPI2	-106	L2	1.14857e-17	7.82651e-16
cg23830937	ENSG00000178814	OPLAH	0	L1	1.36742e-17	9.27406e-16
cg06571407	ENSG00000101017	CD40	86	L1	1.427e-17	9.58812e-16
cg22232207	ENSG00000101017	CD40	84	L1	1.427e-17	9.58812e-16
cg01499197	ENSG00000139508	SLC46A3	729385	R6	1.66821e-17	1.05524e-15
cg02055963	ENSG00000139508	SLC46A3	730679	R6	1.66821e-17	1.05524e-15
cg02233559	ENSG00000139508	SLC46A3	-217	L1	1.66821e-17	1.05524e-15
cg06303875	ENSG00000139508	SLC46A3	730684	R6	1.66821e-17	1.05524e-15
cg07984133	ENSG00000139508	SLC46A3	729607	R6	1.66821e-17	1.05524e-15
cg11126134	ENSG00000139508	SLC46A3	-2187196	L9	1.66821e-17	1.05524e-15
cg16201038	ENSG00000139508	SLC46A3	729439	R6	1.66821e-17	1.05524e-15
cg18682423	ENSG00000139508	SLC46A3	-171	L1	1.66821e-17	1.05524e-15
cg20752818	ENSG00000139508	SLC46A3	-105	L1	1.66821e-17	1.05524e-15
cg21789898	ENSG00000139508	SLC46A3	-137	L1	1.66821e-17	1.05524e-15
cg10825876	ENSG00000197635	DPP4	1929607	R7	1.68008e-17	1.05524e-15
cg14819504	ENSG00000197635	DPP4	2087341	R8	1.68008e-17	1.05524e-15
cg18514922	ENSG00000197635	DPP4	2087492	R8	1.68008e-17	1.05524e-15
cg20357910	ENSG00000197635	DPP4	1929605	R7	1.68008e-17	1.05524e-15
cg26873705	ENSG00000197635	DPP4	1929592	R7	1.68008e-17	1.05524e-15
cg01382864	ENSG00000127824	TUBA4A	-31358	L3	1.96339e-17	1.18674e-15
cg03267697	ENSG00000127824	TUBA4A	-219319	L8	1.96339e-17	1.18674e-15
cg03970036	ENSG00000127824	TUBA4A	-31339	L3	1.96339e-17	1.18674e-15
cg08640923	ENSG00000127824	TUBA4A	0	L1	1.96339e-17	1.18674e-15
cg12213062	ENSG00000127824	TUBA4A	-156760	L7	1.96339e-17	1.18674e-15
cg15634877	ENSG00000127824	TUBA4A	-156750	L7	1.96339e-17	1.18674e-15
cg18984724	ENSG00000127824	TUBA4A	-156711	L7	1.96339e-17	1.18674e-15
cg24207529	ENSG00000127824	TUBA4A	-156779	L7	1.96339e-17	1.18674e-15
cg25925023	ENSG00000127824	TUBA4A	-156591	L7	1.96339e-17	1.18674e-15
cg06212637	ENSG00000172824	CES4A	-141291	L4	2.31795e-17	1.36674e-15
cg06524479	ENSG00000172824	CES4A	143814	R7	2.31795e-17	1.36674e-15
cg07095264	ENSG00000172824	CES4A	144064	R7	2.31795e-17	1.36674e-15
cg07497911	ENSG00000172824	CES4A	144297	R7	2.31795e-17	1.36674e-15
cg07816687	ENSG00000172824	CES4A	-153524	L6	2.31795e-17	1.36674e-15
cg08659394	ENSG00000172824	CES4A	-141256	L4	2.31795e-17	1.36674e-15
cg00519002	ENSG00000205362	MT1A	13238	R2	4.53291e-17	2.4804e-15
cg00809164	ENSG00000205362	MT1A	21527	R3	4.53291e-17	2.4804e-15
cg01110759	ENSG00000205362	MT1A	189	L1	4.53291e-17	2.4804e-15
cg02803037	ENSG00000205362	MT1A	-28158	L4	4.53291e-17	2.4804e-15
cg02898915	ENSG00000205362	MT1A	-3510	L1	4.53291e-17	2.4804e-15
cg03015433	ENSG00000205362	MT1A	49465	R4	4.53291e-17	2.4804e-15
cg04436255	ENSG00000205362	MT1A	392	L1	4.53291e-17	2.4804e-15
cg05581701	ENSG00000205362	MT1A	6253	R1	4.53291e-17	2.4804e-15
cg05799507	ENSG00000205362	MT1A	-3223	L1	4.53291e-17	2.4804e-15
cg06182274	ENSG00000205362	MT1A	-3585	L1	4.53291e-17	2.4804e-15
cg06213463	ENSG00000205362	MT1A	49361	R4	4.53291e-17	2.4804e-15
cg07602841	ENSG00000205362	MT1A	-28144	L4	4.53291e-17	2.4804e-15
cg07791866	ENSG00000205362	MT1A	-27994	L4	4.53291e-17	2.4804e-15
cg09137696	ENSG00000205362	MT1A	161	L1	4.53291e-17	2.4804e-15
cg09477740	ENSG00000205362	MT1A	-3205	L1	4.53291e-17	2.4804e-15
cg10506097	ENSG00000205362	MT1A	21220	R3	4.53291e-17	2.4804e-15
cg16158681	ENSG00000205362	MT1A	49467	R4	4.53291e-17	2.4804e-15
cg18438944	ENSG00000205362	MT1A	51	L1	4.53291e-17	2.4804e-15
cg27334900	ENSG00000205362	MT1A	-3335	L1	4.53291e-17	2.4804e-15
cg00642209	ENSG00000101335	MYL9	-400407	L8	4.72957e-17	2.52116e-15
cg06097592	ENSG00000101335	MYL9	-400390	L8	4.72957e-17	2.52116e-15
cg10804363	ENSG00000101335	MYL9	-400514	L8	4.72957e-17	2.52116e-15
cg12099051	ENSG00000101335	MYL9	-400585	L8	4.72957e-17	2.52116e-15
cg18660345	ENSG00000101335	MYL9	359	L1	4.72957e-17	2.52116e-15
cg22583967	ENSG00000101335	MYL9	-400588	L8	4.72957e-17	2.52116e-15
cg23888977	ENSG00000101335	MYL9	-400540	L8	4.72957e-17	2.52116e-15
cg00364357	ENSG00000074410	CA12	-769604	L7	5.71069e-17	2.94631e-15
cg01556457	ENSG00000074410	CA12	-769698	L7	5.71069e-17	2.94631e-15
cg10426464	ENSG00000074410	CA12	1156046	R7	5.71069e-17	2.94631e-15
cg17124092	ENSG00000074410	CA12	-62	L1	5.71069e-17	2.94631e-15
cg18846362	ENSG00000074410	CA12	-113	L1	5.71069e-17	2.94631e-15
cg21552528	ENSG00000074410	CA12	-769709	L7	5.71069e-17	2.94631e-15
cg21767656	ENSG00000074410	CA12	-66	L1	5.71069e-17	2.94631e-15
cg25171685	ENSG00000074410	CA12	279220	R5	5.71069e-17	2.94631e-15
cg25903072	ENSG00000074410	CA12	278872	R5	5.71069e-17	2.94631e-15
cg12183023	ENSG00000161243	FBXO27	-51339	L2	5.89266e-17	2.97641e-15
cg13429872	ENSG00000161243	FBXO27	-51437	L2	5.89266e-17	2.97641e-15
cg15498349	ENSG00000161243	FBXO27	-51286	L2	5.89266e-17	2.97641e-15
cg17574739	ENSG00000161243	FBXO27	-171567	L4	5.89266e-17	2.97641e-15
cg18481683	ENSG00000161243	FBXO27	-51485	L2	5.89266e-17	2.97641e-15
cg21721210	ENSG00000161243	FBXO27	-51452	L2	5.89266e-17	2.97641e-15
cg00082664	ENSG00000137462	TLR2	-83941	L3	7.13573e-17	3.33601e-15
cg00714184	ENSG00000137462	TLR2	-1037387	L9	7.13573e-17	3.33601e-15
cg03202804	ENSG00000137462	TLR2	-83498	L3	7.13573e-17	3.33601e-15
cg05164933	ENSG00000137462	TLR2	-83563	L3	7.13573e-17	3.33601e-15
cg06405222	ENSG00000137462	TLR2	0	L1	7.13573e-17	3.33601e-15
cg06618866	ENSG00000137462	TLR2	133	L1	7.13573e-17	3.33601e-15
cg10203610	ENSG00000137462	TLR2	-1037295	L9	7.13573e-17	3.33601e-15
cg10942078	ENSG00000137462	TLR2	-83574	L3	7.13573e-17	3.33601e-15
cg11354906	ENSG00000137462	TLR2	-83516	L3	7.13573e-17	3.33601e-15
cg14289246	ENSG00000137462	TLR2	-83620	L3	7.13573e-17	3.33601e-15
cg15852258	ENSG00000137462	TLR2	0	L1	7.13573e-17	3.33601e-15
cg16547110	ENSG00000137462	TLR2	0	L1	7.13573e-17	3.33601e-15
cg16566627	ENSG00000137462	TLR2	-1037456	L9	7.13573e-17	3.33601e-15
cg20881942	ENSG00000137462	TLR2	-83971	L3	7.13573e-17	3.33601e-15
cg22008026	ENSG00000137462	TLR2	-786537	L4	7.13573e-17	3.33601e-15
cg22178613	ENSG00000137462	TLR2	-83644	L3	7.13573e-17	3.33601e-15
cg22888418	ENSG00000137462	TLR2	-1037368	L9	7.13573e-17	3.33601e-15
cg23121156	ENSG00000137462	TLR2	-83566	L3	7.13573e-17	3.33601e-15
cg23207990	ENSG00000137462	TLR2	-83680	L3	7.13573e-17	3.33601e-15
cg23676439	ENSG00000137462	TLR2	-1036981	L9	7.13573e-17	3.33601e-15
cg25645268	ENSG00000137462	TLR2	-83743	L3	7.13573e-17	3.33601e-15
cg25775322	ENSG00000137462	TLR2	-83518	L3	7.13573e-17	3.33601e-15
cg25806701	ENSG00000137462	TLR2	-1037135	L9	7.13573e-17	3.33601e-15
cg00082664	ENSG00000170006	TMEM154	-1109631	L9	1.00231e-16	4.44151e-15
cg03202804	ENSG00000170006	TMEM154	-1109188	L9	1.00231e-16	4.44151e-15
cg05164933	ENSG00000170006	TMEM154	-1109253	L9	1.00231e-16	4.44151e-15
cg06405222	ENSG00000170006	TMEM154	-1004111	L7	1.00231e-16	4.44151e-15
cg06618866	ENSG00000170006	TMEM154	-1003922	L7	1.00231e-16	4.44151e-15
cg10942078	ENSG00000170006	TMEM154	-1109264	L9	1.00231e-16	4.44151e-15
cg11354906	ENSG00000170006	TMEM154	-1109206	L9	1.00231e-16	4.44151e-15
cg14289246	ENSG00000170006	TMEM154	-1109310	L9	1.00231e-16	4.44151e-15
cg15852258	ENSG00000170006	TMEM154	-1004093	L7	1.00231e-16	4.44151e-15
cg16547110	ENSG00000170006	TMEM154	-1004097	L7	1.00231e-16	4.44151e-15
cg20881942	ENSG00000170006	TMEM154	-1109661	L9	1.00231e-16	4.44151e-15
cg22008026	ENSG00000170006	TMEM154	-1812227	L10	1.00231e-16	4.44151e-15
cg22178613	ENSG00000170006	TMEM154	-1109334	L9	1.00231e-16	4.44151e-15
cg23121156	ENSG00000170006	TMEM154	-1109256	L9	1.00231e-16	4.44151e-15
cg23207990	ENSG00000170006	TMEM154	-1109370	L9	1.00231e-16	4.44151e-15
cg25645268	ENSG00000170006	TMEM154	-1109433	L9	1.00231e-16	4.44151e-15
cg25775322	ENSG00000170006	TMEM154	-1109208	L9	1.00231e-16	4.44151e-15
cg14982276	ENSG00000157617	C2CD2	376455	R3	1.46484e-16	6.41244e-15
cg16371860	ENSG00000157617	C2CD2	376589	R3	1.46484e-16	6.41244e-15
cg24901042	ENSG00000157617	C2CD2	376483	R3	1.46484e-16	6.41244e-15
cg26309194	ENSG00000157617	C2CD2	376480	R3	1.46484e-16	6.41244e-15
cg03551161	ENSG00000133488	SEC14L4	-188524	L8	1.85688e-16	8.05542e-15
cg03648780	ENSG00000133488	SEC14L4	-188653	L8	1.85688e-16	8.05542e-15
cg07980216	ENSG00000133488	SEC14L4	-188502	L8	1.85688e-16	8.05542e-15
cg01472882	ENSG00000118640	VAMP8	-171454	L9	1.95447e-16	8.27984e-15
cg01751470	ENSG00000118640	VAMP8	-171633	L9	1.95447e-16	8.27984e-15
cg03128635	ENSG00000118640	VAMP8	-171601	L9	1.95447e-16	8.27984e-15
cg09662694	ENSG00000118640	VAMP8	-171648	L9	1.95447e-16	8.27984e-15
cg18815025	ENSG00000118640	VAMP8	-171576	L9	1.95447e-16	8.27984e-15
cg21068480	ENSG00000118640	VAMP8	-171345	L9	1.95447e-16	8.27984e-15
cg23571433	ENSG00000118640	VAMP8	-171627	L9	1.95447e-16	8.27984e-15
cg24399924	ENSG00000118640	VAMP8	-171378	L9	1.95447e-16	8.27984e-15
cg07164581	ENSG00000029153	ARNTL2	-545495	L8	2.09301e-16	8.84081e-15
cg13941669	ENSG00000172548	NIPAL4	43	R1	2.53144e-16	1.04136e-14
cg15611624	ENSG00000172548	NIPAL4	55	R1	2.53144e-16	1.04136e-14
cg23483765	ENSG00000172548	NIPAL4	29	R1	2.53144e-16	1.04136e-14
cg25090510	ENSG00000172548	NIPAL4	35	R1	2.53144e-16	1.04136e-14
cg02672493	ENSG00000168917	SLC35G2	0	L1	2.55186e-16	1.04136e-14
cg05393726	ENSG00000168917	SLC35G2	2922370	R12	2.55186e-16	1.04136e-14
cg10258419	ENSG00000168917	SLC35G2	0	L1	2.55186e-16	1.04136e-14
cg13621410	ENSG00000168917	SLC35G2	0	L1	2.55186e-16	1.04136e-14
cg15739717	ENSG00000168917	SLC35G2	0	L1	2.55186e-16	1.04136e-14
cg17883067	ENSG00000168917	SLC35G2	0	L1	2.55186e-16	1.04136e-14
cg25836094	ENSG00000168917	SLC35G2	0	L1	2.55186e-16	1.04136e-14
cg27339452	ENSG00000168917	SLC35G2	0	L1	2.55186e-16	1.04136e-14
cg01472882	ENSG00000168899	VAMP5	-160079	L8	2.88512e-16	1.15134e-14
cg01751470	ENSG00000168899	VAMP5	-160258	L8	2.88512e-16	1.15134e-14
cg03128635	ENSG00000168899	VAMP5	-160226	L8	2.88512e-16	1.15134e-14
cg09662694	ENSG00000168899	VAMP5	-160273	L8	2.88512e-16	1.15134e-14
cg18815025	ENSG00000168899	VAMP5	-160201	L8	2.88512e-16	1.15134e-14
cg21068480	ENSG00000168899	VAMP5	-159970	L8	2.88512e-16	1.15134e-14
cg23571433	ENSG00000168899	VAMP5	-160252	L8	2.88512e-16	1.15134e-14
cg24399924	ENSG00000168899	VAMP5	-160003	L8	2.88512e-16	1.15134e-14
cg01799653	ENSG00000164237	CMBL	-255486	L3	3.61116e-16	1.42923e-14
cg09693432	ENSG00000164237	CMBL	2424706	R6	3.61116e-16	1.42923e-14
cg18104919	ENSG00000164237	CMBL	2424590	R5	3.61116e-16	1.42923e-14
cg01793704	ENSG00000106484	MEST	0	L1	3.91756e-16	1.53785e-14
cg09059945	ENSG00000106484	MEST	0	L1	3.91756e-16	1.53785e-14
cg26209005	ENSG00000106484	MEST	-2071301	L7	3.91756e-16	1.53785e-14
cg01697732	ENSG00000108950	FAM20A	0	L1	3.99808e-16	1.54842e-14
cg01797488	ENSG00000108950	FAM20A	336631	R5	3.99808e-16	1.54842e-14
cg05247809	ENSG00000108950	FAM20A	336546	R5	3.99808e-16	1.54842e-14
cg20645729	ENSG00000108950	FAM20A	336819	R5	3.99808e-16	1.54842e-14
cg22083325	ENSG00000108950	FAM20A	336531	R5	3.99808e-16	1.54842e-14
cg27610821	ENSG00000100206	DMC1	-131522	L5	4.96478e-16	1.91768e-14
cg12183023	ENSG00000130755	GMFG	244226	R7	5.10119e-16	1.92511e-14
cg13429872	ENSG00000130755	GMFG	244128	R7	5.10119e-16	1.92511e-14
cg15498349	ENSG00000130755	GMFG	244279	R7	5.10119e-16	1.92511e-14
cg17574739	ENSG00000130755	GMFG	123998	R5	5.10119e-16	1.92511e-14
cg18481683	ENSG00000130755	GMFG	244080	R7	5.10119e-16	1.92511e-14
cg21721210	ENSG00000130755	GMFG	244113	R7	5.10119e-16	1.92511e-14
cg03882242	ENSG00000255150	EID3	807717	R10	5.17058e-16	1.92511e-14
cg07227926	ENSG00000255150	EID3	87989	R1	5.17058e-16	1.92511e-14
cg11342468	ENSG00000255150	EID3	807731	R10	5.17058e-16	1.92511e-14
cg13702005	ENSG00000255150	EID3	807726	R10	5.17058e-16	1.92511e-14
cg14142965	ENSG00000255150	EID3	88083	R1	5.17058e-16	1.92511e-14
cg17395064	ENSG00000255150	EID3	88039	R1	5.17058e-16	1.92511e-14
cg26381364	ENSG00000255150	EID3	807743	R10	5.17058e-16	1.92511e-14
cg26973714	ENSG00000255150	EID3	87991	R1	5.17058e-16	1.92511e-14
cg02952361	ENSG00000156711	MAPK13	-243359	L4	5.56917e-16	2.05235e-14
cg07843056	ENSG00000156711	MAPK13	438736	R9	5.56917e-16	2.05235e-14
cg12173498	ENSG00000156711	MAPK13	-243462	L4	5.56917e-16	2.05235e-14
cg26249450	ENSG00000156711	MAPK13	-243430	L4	5.56917e-16	2.05235e-14
cg04532229	ENSG00000115590	IL1R2	-590407	L8	6.33014e-16	2.32685e-14
cg03132166	ENSG00000128285	MCHR1	683999	R4	6.6801e-16	2.43689e-14
cg08298757	ENSG00000128285	MCHR1	684018	R4	6.6801e-16	2.43689e-14
cg12068816	ENSG00000128285	MCHR1	684157	R4	6.6801e-16	2.43689e-14
cg05281894	ENSG00000162493	PDPN	0	L1	7.0497e-16	2.52705e-14
cg06940705	ENSG00000162493	PDPN	-980258	L3	7.0497e-16	2.52705e-14
cg09804380	ENSG00000162493	PDPN	0	L1	7.0497e-16	2.52705e-14
cg11791751	ENSG00000162493	PDPN	0	L1	7.0497e-16	2.52705e-14
cg18877506	ENSG00000162493	PDPN	0	L1	7.0497e-16	2.52705e-14
cg21819468	ENSG00000162493	PDPN	0	L1	7.0497e-16	2.52705e-14
cg24671344	ENSG00000162493	PDPN	0	L1	7.0497e-16	2.52705e-14
cg03397307	ENSG00000130038	CRACR2A	0	L1	7.43912e-16	2.60207e-14
cg03485694	ENSG00000130038	CRACR2A	0	L1	7.43912e-16	2.60207e-14
cg03535793	ENSG00000130038	CRACR2A	0	L1	7.43912e-16	2.60207e-14
cg05972871	ENSG00000130038	CRACR2A	0	L1	7.43912e-16	2.60207e-14
cg08192350	ENSG00000130038	CRACR2A	0	L1	7.43912e-16	2.60207e-14
cg12710510	ENSG00000130038	CRACR2A	0	L1	7.43912e-16	2.60207e-14
cg14759043	ENSG00000130038	CRACR2A	0	L1	7.43912e-16	2.60207e-14
cg16133088	ENSG00000130038	CRACR2A	0	L1	7.43912e-16	2.60207e-14
cg21723903	ENSG00000130038	CRACR2A	0	L1	7.43912e-16	2.60207e-14
cg26955987	ENSG00000130038	CRACR2A	0	L1	7.43912e-16	2.60207e-14
cg20806180	ENSG00000239713	APOBEC3G	-369113	L8	7.84971e-16	2.73905e-14
cg22325530	ENSG00000111275	ALDH2	1077344	R10	7.95579e-16	2.76938e-14
cg02843237	ENSG00000148926	ADM	329	L1	1.20456e-15	4.02804e-14
cg03548673	ENSG00000148926	ADM	289	L1	1.20456e-15	4.02804e-14
cg03780905	ENSG00000148926	ADM	53	L1	1.20456e-15	4.02804e-14
cg09639735	ENSG00000148926	ADM	48	L1	1.20456e-15	4.02804e-14
cg11854154	ENSG00000148926	ADM	-143188	L2	1.20456e-15	4.02804e-14
cg12228707	ENSG00000148926	ADM	29	L1	1.20456e-15	4.02804e-14
cg12318400	ENSG00000148926	ADM	-143214	L2	1.20456e-15	4.02804e-14
cg12685539	ENSG00000148926	ADM	-143056	L2	1.20456e-15	4.02804e-14
cg12782992	ENSG00000148926	ADM	1300563	R9	1.20456e-15	4.02804e-14
cg13177786	ENSG00000148926	ADM	-143154	L2	1.20456e-15	4.02804e-14
cg15461888	ENSG00000148926	ADM	-143204	L2	1.20456e-15	4.02804e-14
cg16652651	ENSG00000148926	ADM	-143216	L2	1.20456e-15	4.02804e-14
cg16661654	ENSG00000148926	ADM	69	L1	1.20456e-15	4.02804e-14
cg18430624	ENSG00000148926	ADM	33	L1	1.20456e-15	4.02804e-14
cg19315081	ENSG00000148926	ADM	518	L1	1.20456e-15	4.02804e-14
cg19714940	ENSG00000148926	ADM	45	L1	1.20456e-15	4.02804e-14
cg23100152	ENSG00000148926	ADM	-143211	L2	1.20456e-15	4.02804e-14
cg03668718	ENSG00000154760	SLFN13	60763	R2	1.23712e-15	4.09896e-14
cg11309496	ENSG00000154760	SLFN13	60760	R2	1.23712e-15	4.09896e-14
cg14380270	ENSG00000154760	SLFN13	61366	R2	1.23712e-15	4.09896e-14
cg18108623	ENSG00000154760	SLFN13	60792	R2	1.23712e-15	4.09896e-14
cg04767484	ENSG00000140368	PSTPIP1	656594	R3	1.31359e-15	4.31274e-14
cg17271180	ENSG00000140368	PSTPIP1	656588	R3	1.31359e-15	4.31274e-14
cg19464917	ENSG00000140368	PSTPIP1	658032	R3	1.31359e-15	4.31274e-14
cg26674943	ENSG00000140368	PSTPIP1	657910	R3	1.31359e-15	4.31274e-14
cg10784386	ENSG00000132840	BHMT2	-945050	L8	1.33994e-15	4.34008e-14
cg13378628	ENSG00000132840	BHMT2	1430897	R7	1.33994e-15	4.34008e-14
cg15852891	ENSG00000132840	BHMT2	1430644	R7	1.33994e-15	4.34008e-14
cg16691593	ENSG00000132840	BHMT2	1430956	R7	1.33994e-15	4.34008e-14
cg18110483	ENSG00000132840	BHMT2	-945066	L8	1.33994e-15	4.34008e-14
cg21269843	ENSG00000132840	BHMT2	1430894	R7	1.33994e-15	4.34008e-14
cg13247581	ENSG00000180549	FUT7	-21121	L4	3.55964e-15	1.144e-13
cg25483003	ENSG00000180549	FUT7	-21393	L4	3.55964e-15	1.144e-13
cg10384919	ENSG00000167077	MEI1	75	L1	3.5636e-15	1.144e-13
cg22476848	ENSG00000167077	MEI1	64	L1	3.5636e-15	1.144e-13
cg01027411	ENSG00000104856	RELB	-38529	L3	3.6583e-15	1.15894e-13
cg01565314	ENSG00000104856	RELB	-196153	L9	3.6583e-15	1.15894e-13
cg09450024	ENSG00000104856	RELB	-196166	L9	3.6583e-15	1.15894e-13
cg11550126	ENSG00000104856	RELB	-38419	L3	3.6583e-15	1.15894e-13
cg16654143	ENSG00000104856	RELB	-38385	L3	3.6583e-15	1.15894e-13
cg25338262	ENSG00000104856	RELB	-285568	L10	3.6583e-15	1.15894e-13
cg07033093	ENSG00000154277	UCHL1	-884504	L7	3.93169e-15	1.23204e-13
cg16565913	ENSG00000154277	UCHL1	626066	R3	3.93169e-15	1.23204e-13
cg19009280	ENSG00000154277	UCHL1	-884510	L7	3.93169e-15	1.23204e-13
cg23951961	ENSG00000154277	UCHL1	-884439	L7	3.93169e-15	1.23204e-13
cg24715245	ENSG00000154277	UCHL1	0	L1	3.93169e-15	1.23204e-13
cg01627823	ENSG00000100906	NFKBIA	-1251576	L9	5.17318e-15	1.60025e-13
cg01972418	ENSG00000100906	NFKBIA	-1251475	L9	5.17318e-15	1.60025e-13
cg04330513	ENSG00000100906	NFKBIA	-1109739	L6	5.17318e-15	1.60025e-13
cg09307564	ENSG00000100906	NFKBIA	-1109782	L6	5.17318e-15	1.60025e-13
cg25996119	ENSG00000100906	NFKBIA	-1116579	L7	5.17318e-15	1.60025e-13
cg27294268	ENSG00000100906	NFKBIA	-1109563	L6	5.17318e-15	1.60025e-13
cg02101773	ENSG00000178726	THBD	2678682	R9	5.63042e-15	1.70161e-13
cg06287318	ENSG00000178726	THBD	1530140	R4	5.63042e-15	1.70161e-13
cg07676859	ENSG00000178726	THBD	10336	R1	5.63042e-15	1.70161e-13
cg08244522	ENSG00000178726	THBD	-154	L1	5.63042e-15	1.70161e-13
cg09083579	ENSG00000178726	THBD	-55	L1	5.63042e-15	1.70161e-13
cg18197392	ENSG00000178726	THBD	10360	R1	5.63042e-15	1.70161e-13
cg19284211	ENSG00000178726	THBD	2678780	R9	5.63042e-15	1.70161e-13
cg22152407	ENSG00000178726	THBD	-67	L1	5.63042e-15	1.70161e-13
cg22534145	ENSG00000178726	THBD	10332	R1	5.63042e-15	1.70161e-13
cg25397597	ENSG00000178726	THBD	-63	L1	5.63042e-15	1.70161e-13
cg26324132	ENSG00000178726	THBD	-1184	L1	5.63042e-15	1.70161e-13
cg00134776	ENSG00000163864	NMNAT3	-256713	L2	6.04816e-15	1.79408e-13
cg01755562	ENSG00000163864	NMNAT3	-256685	L2	6.04816e-15	1.79408e-13
cg04111064	ENSG00000163864	NMNAT3	612972	R8	6.04816e-15	1.79408e-13
cg10838925	ENSG00000163864	NMNAT3	612702	R8	6.04816e-15	1.79408e-13
cg15720669	ENSG00000163864	NMNAT3	612980	R8	6.04816e-15	1.79408e-13
cg17503456	ENSG00000163864	NMNAT3	612966	R8	6.04816e-15	1.79408e-13
cg17802942	ENSG00000163864	NMNAT3	612970	R8	6.04816e-15	1.79408e-13
cg20532370	ENSG00000163864	NMNAT3	20290	R1	6.04816e-15	1.79408e-13
cg25670330	ENSG00000163864	NMNAT3	613036	R9	6.04816e-15	1.79408e-13
cg04677227	ENSG00000138131	LOXL4	-368	L1	7.30145e-15	2.12227e-13
cg06854084	ENSG00000138131	LOXL4	-1264555	L7	7.30145e-15	2.12227e-13
cg07146435	ENSG00000138131	LOXL4	-547	L1	7.30145e-15	2.12227e-13
cg07834955	ENSG00000138131	LOXL4	475566	R4	7.30145e-15	2.12227e-13
cg10749912	ENSG00000138131	LOXL4	475511	R4	7.30145e-15	2.12227e-13
cg11632906	ENSG00000138131	LOXL4	-516	L1	7.30145e-15	2.12227e-13
cg17820890	ENSG00000138131	LOXL4	475655	R4	7.30145e-15	2.12227e-13
cg20214853	ENSG00000138131	LOXL4	-284	L1	7.30145e-15	2.12227e-13
cg22831607	ENSG00000138131	LOXL4	475648	R4	7.30145e-15	2.12227e-13
cg25156443	ENSG00000138131	LOXL4	475516	R4	7.30145e-15	2.12227e-13
cg07033093	ENSG00000163694	RBM47	-1522084	L10	7.39673e-15	2.12855e-13
cg16565913	ENSG00000163694	RBM47	0	L1	7.39673e-15	2.12855e-13
cg19009280	ENSG00000163694	RBM47	-1522090	L10	7.39673e-15	2.12855e-13
cg23951961	ENSG00000163694	RBM47	-1522019	L10	7.39673e-15	2.12855e-13
cg24715245	ENSG00000163694	RBM47	-625901	L4	7.39673e-15	2.12855e-13
cg01254948	ENSG00000178015	GPR150	5061363	R10	7.61438e-15	2.13587e-13
cg02251859	ENSG00000178015	GPR150	5061609	R10	7.61438e-15	2.13587e-13
cg02792655	ENSG00000178015	GPR150	5061538	R10	7.61438e-15	2.13587e-13
cg08618802	ENSG00000178015	GPR150	5061477	R10	7.61438e-15	2.13587e-13
cg11867257	ENSG00000178015	GPR150	5061568	R10	7.61438e-15	2.13587e-13
cg14615784	ENSG00000178015	GPR150	33	L1	7.61438e-15	2.13587e-13
cg14798760	ENSG00000178015	GPR150	5061488	R10	7.61438e-15	2.13587e-13
cg15444648	ENSG00000178015	GPR150	2047940	R8	7.61438e-15	2.13587e-13
cg16600634	ENSG00000178015	GPR150	2047910	R8	7.61438e-15	2.13587e-13
cg18840956	ENSG00000178015	GPR150	-811158	L7	7.61438e-15	2.13587e-13
cg22730464	ENSG00000178015	GPR150	0	L1	7.61438e-15	2.13587e-13
cg22951509	ENSG00000178015	GPR150	0	L1	7.61438e-15	2.13587e-13
cg25583491	ENSG00000178015	GPR150	0	L1	7.61438e-15	2.13587e-13
cg04532229	ENSG00000115598	IL1RL2	-378949	L6	9.01326e-15	2.49222e-13
cg02723904	ENSG00000213186	TRIM59	0	L1	9.04004e-15	2.49222e-13
cg04008429	ENSG00000213186	TRIM59	0	L1	9.04004e-15	2.49222e-13
cg10273210	ENSG00000213186	TRIM59	0	L1	9.04004e-15	2.49222e-13
cg11075316	ENSG00000213186	TRIM59	0	L1	9.04004e-15	2.49222e-13
cg11614451	ENSG00000213186	TRIM59	0	L1	9.04004e-15	2.49222e-13
cg12479674	ENSG00000213186	TRIM59	0	L1	9.04004e-15	2.49222e-13
cg13072057	ENSG00000213186	TRIM59	-619669	L6	9.04004e-15	2.49222e-13
cg26433838	ENSG00000213186	TRIM59	0	L1	9.04004e-15	2.49222e-13
cg17619311	ENSG00000240747	KRBOX1	0	R1	1.14659e-14	3.15499e-13
cg02227453	ENSG00000025708	TYMP	44697	R5	1.20822e-14	3.29943e-13
cg02893180	ENSG00000025708	TYMP	44686	R5	1.20822e-14	3.29943e-13
cg12318501	ENSG00000025708	TYMP	44667	R5	1.20822e-14	3.29943e-13
cg17567700	ENSG00000025708	TYMP	-143757	L10	1.20822e-14	3.29943e-13
cg06302118	ENSG00000139629	GALNT6	0	R1	1.24769e-14	3.35646e-13
cg12193731	ENSG00000139629	GALNT6	-514259	L6	1.24769e-14	3.35646e-13
cg17204394	ENSG00000139629	GALNT6	0	R1	1.24769e-14	3.35646e-13
cg22541911	ENSG00000139629	GALNT6	0	R1	1.24769e-14	3.35646e-13
cg25158678	ENSG00000139629	GALNT6	0	R1	1.24769e-14	3.35646e-13
cg26221410	ENSG00000139629	GALNT6	0	R1	1.24769e-14	3.35646e-13
cg26372400	ENSG00000139629	GALNT6	-514270	L6	1.24769e-14	3.35646e-13
cg26865127	ENSG00000139629	GALNT6	0	R1	1.24769e-14	3.35646e-13
cg05093169	ENSG00000175591	P2RY2	973939	R7	1.30088e-14	3.4293e-13
cg08876932	ENSG00000175591	P2RY2	973793	R7	1.30088e-14	3.4293e-13
cg11110643	ENSG00000175591	P2RY2	206	L1	1.30088e-14	3.4293e-13
cg11334771	ENSG00000175591	P2RY2	974003	R7	1.30088e-14	3.4293e-13
cg14318946	ENSG00000175591	P2RY2	29	L1	1.30088e-14	3.4293e-13
cg16872520	ENSG00000175591	P2RY2	217	L1	1.30088e-14	3.4293e-13
cg16922279	ENSG00000175591	P2RY2	973901	R7	1.30088e-14	3.4293e-13
cg24235904	ENSG00000175591	P2RY2	174	L1	1.30088e-14	3.4293e-13
cg24530250	ENSG00000175591	P2RY2	973741	R7	1.30088e-14	3.4293e-13
cg26046204	ENSG00000175591	P2RY2	171	L1	1.30088e-14	3.4293e-13
cg26571618	ENSG00000175591	P2RY2	34	L1	1.30088e-14	3.4293e-13
cg01847271	ENSG00000119411	BSPRY	143	L1	1.37386e-14	3.60851e-13
cg14578525	ENSG00000119411	BSPRY	86	L1	1.37386e-14	3.60851e-13
cg00199007	ENSG00000101194	SLC17A9	147	L1	1.41866e-14	3.65311e-13
cg07930469	ENSG00000101194	SLC17A9	136157	R4	1.41866e-14	3.65311e-13
cg10825876	ENSG00000054219	LY75	-157879	L2	1.41866e-14	3.65311e-13
cg14819504	ENSG00000054219	LY75	-145	L1	1.41866e-14	3.65311e-13
cg15266508	ENSG00000101194	SLC17A9	136315	R4	1.41866e-14	3.65311e-13
cg16552454	ENSG00000101194	SLC17A9	133	L1	1.41866e-14	3.65311e-13
cg18514922	ENSG00000054219	LY75	0	L1	1.41866e-14	3.65311e-13
cg20331689	ENSG00000101194	SLC17A9	136328	R4	1.41866e-14	3.65311e-13
cg20357910	ENSG00000054219	LY75	-157881	L2	1.41866e-14	3.65311e-13
cg26329715	ENSG00000101194	SLC17A9	70	L1	1.41866e-14	3.65311e-13
cg26873705	ENSG00000054219	LY75	-157894	L2	1.41866e-14	3.65311e-13
cg09260830	ENSG00000156049	GNA14	-348	L1	1.66504e-14	4.2347e-13
cg10319505	ENSG00000156049	GNA14	-5415013	L10	1.66504e-14	4.2347e-13
cg13828183	ENSG00000156049	GNA14	-648594	L4	1.66504e-14	4.2347e-13
cg14385175	ENSG00000156049	GNA14	-648602	L4	1.66504e-14	4.2347e-13
cg14389939	ENSG00000156049	GNA14	-363	L1	1.66504e-14	4.2347e-13
cg17461735	ENSG00000156049	GNA14	-1922260	L5	1.66504e-14	4.2347e-13
cg22289360	ENSG00000156049	GNA14	964085	R4	1.66504e-14	4.2347e-13
cg02205739	ENSG00000148344	PTGES	73038	R1	1.73016e-14	4.3849e-13
cg22791453	ENSG00000148344	PTGES	-691469	L10	1.73016e-14	4.3849e-13
cg01862418	ENSG00000183484	GPR132	-421362	L10	1.85614e-14	4.66326e-13
cg10051299	ENSG00000183484	GPR132	-248648	L5	1.85614e-14	4.66326e-13
cg15925940	ENSG00000183484	GPR132	185100	R4	1.85614e-14	4.66326e-13
cg18954339	ENSG00000183484	GPR132	-248637	L5	1.85614e-14	4.66326e-13
cg22861279	ENSG00000183484	GPR132	-421461	L10	1.85614e-14	4.66326e-13
cg00871706	ENSG00000059378	PARP12	1041792	R10	1.94095e-14	4.85945e-13
cg25181507	ENSG00000059378	PARP12	539829	R4	1.94095e-14	4.85945e-13
cg26146617	ENSG00000135898	GPR55	-434527	L7	2.22596e-14	5.56336e-13
cg01665555	ENSG00000135378	PRRG4	1017299	R5	2.45666e-14	5.99474e-13
cg01867395	ENSG00000135378	PRRG4	1011845	R5	2.45666e-14	5.99474e-13
cg02468250	ENSG00000135378	PRRG4	1017129	R5	2.45666e-14	5.99474e-13
cg05091519	ENSG00000135378	PRRG4	1011921	R5	2.45666e-14	5.99474e-13
cg08005992	ENSG00000135378	PRRG4	1018514	R5	2.45666e-14	5.99474e-13
cg09656389	ENSG00000135378	PRRG4	1011683	R5	2.45666e-14	5.99474e-13
cg12086936	ENSG00000135378	PRRG4	1018594	R5	2.45666e-14	5.99474e-13
cg13570972	ENSG00000135378	PRRG4	1011841	R5	2.45666e-14	5.99474e-13
cg14002345	ENSG00000135378	PRRG4	1018457	R5	2.45666e-14	5.99474e-13
cg15778437	ENSG00000135378	PRRG4	1011952	R5	2.45666e-14	5.99474e-13
cg20131194	ENSG00000135378	PRRG4	1018542	R5	2.45666e-14	5.99474e-13
cg22272457	ENSG00000135378	PRRG4	1018460	R5	2.45666e-14	5.99474e-13
cg25949958	ENSG00000135378	PRRG4	1018466	R5	2.45666e-14	5.99474e-13
cg26315277	ENSG00000135378	PRRG4	1011924	R5	2.45666e-14	5.99474e-13
cg17319007	ENSG00000119714	GPR68	-694030	L5	2.60121e-14	6.33677e-13
cg07821354	ENSG00000125735	TNFSF14	-97410	L5	2.80702e-14	6.78096e-13
cg12024969	ENSG00000125735	TNFSF14	-97422	L5	2.80702e-14	6.78096e-13
cg14782015	ENSG00000125735	TNFSF14	197182	R6	2.80702e-14	6.78096e-13
cg17826168	ENSG00000125735	TNFSF14	197159	R6	2.80702e-14	6.78096e-13
cg25637722	ENSG00000125735	TNFSF14	197180	R6	2.80702e-14	6.78096e-13
cg00474723	ENSG00000151376	ME3	0	L1	2.91584e-14	6.97388e-13
cg08477594	ENSG00000151376	ME3	0	L1	2.91584e-14	6.97388e-13
cg09645888	ENSG00000151376	ME3	0	L1	2.91584e-14	6.97388e-13
cg10160397	ENSG00000151376	ME3	0	L1	2.91584e-14	6.97388e-13
cg10395685	ENSG00000151376	ME3	66433	R1	2.91584e-14	6.97388e-13
cg18282849	ENSG00000151376	ME3	66454	R1	2.91584e-14	6.97388e-13
cg11152364	ENSG00000108551	RASD1	1140739	R16	3.22673e-14	7.65408e-13
cg13180678	ENSG00000108551	RASD1	1140759	R16	3.22673e-14	7.65408e-13
cg17046823	ENSG00000108551	RASD1	1140757	R16	3.22673e-14	7.65408e-13
cg21325732	ENSG00000108551	RASD1	1140812	R16	3.22673e-14	7.65408e-13
cg23401912	ENSG00000108551	RASD1	1140775	R16	3.22673e-14	7.65408e-13
cg01715455	ENSG00000077984	CST7	-122262	L4	3.39418e-14	7.90843e-13
cg01941895	ENSG00000077984	CST7	-122206	L4	3.39418e-14	7.90843e-13
cg02631468	ENSG00000077984	CST7	-122212	L4	3.39418e-14	7.90843e-13
cg03111498	ENSG00000077984	CST7	-122295	L4	3.39418e-14	7.90843e-13
cg03522245	ENSG00000077984	CST7	-625905	L9	3.39418e-14	7.90843e-13
cg05908371	ENSG00000077984	CST7	-188964	L5	3.39418e-14	7.90843e-13
cg08941457	ENSG00000077984	CST7	-188997	L5	3.39418e-14	7.90843e-13
cg11724135	ENSG00000077984	CST7	-188942	L5	3.39418e-14	7.90843e-13
cg18009321	ENSG00000077984	CST7	-188892	L5	3.39418e-14	7.90843e-13
cg22273939	ENSG00000077984	CST7	-188835	L5	3.39418e-14	7.90843e-13
cg22645427	ENSG00000077984	CST7	-188955	L5	3.39418e-14	7.90843e-13
cg00990613	ENSG00000173530	TNFRSF10D	-61269	L2	3.68466e-14	8.38273e-13
cg00994643	ENSG00000173530	TNFRSF10D	-61285	L2	3.68466e-14	8.38273e-13
cg01725531	ENSG00000173530	TNFRSF10D	-61248	L2	3.68466e-14	8.38273e-13
cg02692052	ENSG00000173530	TNFRSF10D	-61335	L2	3.68466e-14	8.38273e-13
cg08907891	ENSG00000173530	TNFRSF10D	66201	R2	3.68466e-14	8.38273e-13
cg13462030	ENSG00000173530	TNFRSF10D	66188	R2	3.68466e-14	8.38273e-13
cg16175263	ENSG00000173530	TNFRSF10D	32714	R1	3.68466e-14	8.38273e-13
cg16861508	ENSG00000173530	TNFRSF10D	66190	R2	3.68466e-14	8.38273e-13
cg18064152	ENSG00000173530	TNFRSF10D	-61180	L2	3.68466e-14	8.38273e-13
cg20460852	ENSG00000173530	TNFRSF10D	-61281	L2	3.68466e-14	8.38273e-13
cg22843797	ENSG00000173530	TNFRSF10D	-61420	L2	3.68466e-14	8.38273e-13
cg23882019	ENSG00000173530	TNFRSF10D	-61410	L2	3.68466e-14	8.38273e-13
cg02268229	ENSG00000085871	MGST2	-828137	L7	3.70799e-14	8.38273e-13
cg16512615	ENSG00000085871	MGST2	-828451	L7	3.70799e-14	8.38273e-13
cg19346645	ENSG00000085871	MGST2	-828253	L7	3.70799e-14	8.38273e-13
cg21325154	ENSG00000085871	MGST2	-828454	L7	3.70799e-14	8.38273e-13
cg25599538	ENSG00000085871	MGST2	-828175	L7	3.70799e-14	8.38273e-13
cg25793521	ENSG00000085871	MGST2	-828063	L7	3.70799e-14	8.38273e-13
cg25797055	ENSG00000085871	MGST2	-828197	L7	3.70799e-14	8.38273e-13
cg14982276	ENSG00000157601	MX1	-49440	L2	3.75509e-14	8.4364e-13
cg16371860	ENSG00000157601	MX1	-49306	L2	3.75509e-14	8.4364e-13
cg24901042	ENSG00000157601	MX1	-49412	L2	3.75509e-14	8.4364e-13
cg26309194	ENSG00000157601	MX1	-49415	L2	3.75509e-14	8.4364e-13
cg02144933	ENSG00000003400	CASP10	596912	R9	3.82684e-14	8.50501e-13
cg02657832	ENSG00000003400	CASP10	596969	R9	3.82684e-14	8.50501e-13
cg08266417	ENSG00000003400	CASP10	597027	R9	3.82684e-14	8.50501e-13
cg08952506	ENSG00000003400	CASP10	596992	R9	3.82684e-14	8.50501e-13
cg09729613	ENSG00000003400	CASP10	597001	R9	3.82684e-14	8.50501e-13
cg13000082	ENSG00000003400	CASP10	597075	R9	3.82684e-14	8.50501e-13
cg24569637	ENSG00000003400	CASP10	597042	R9	3.82684e-14	8.50501e-13
cg01561916	ENSG00000162881	OXER1	-28767	L2	4.17991e-14	9.10754e-13
cg03804136	ENSG00000184557	SOCS3	983639	R10	4.17991e-14	9.10754e-13
cg04554033	ENSG00000184557	SOCS3	-663881	L9	4.17991e-14	9.10754e-13
cg08349573	ENSG00000184557	SOCS3	-664083	L9	4.17991e-14	9.10754e-13
cg08421126	ENSG00000162881	OXER1	-28452	L2	4.17991e-14	9.10754e-13
cg09368936	ENSG00000162881	OXER1	-28417	L2	4.17991e-14	9.10754e-13
cg09480054	ENSG00000162881	OXER1	-28727	L2	4.17991e-14	9.10754e-13
cg15044248	ENSG00000184557	SOCS3	983634	R10	4.17991e-14	9.10754e-13
cg16779463	ENSG00000184557	SOCS3	983803	R10	4.17991e-14	9.10754e-13
cg17300544	ENSG00000184557	SOCS3	983767	R10	4.17991e-14	9.10754e-13
cg18996910	ENSG00000184557	SOCS3	-664060	L9	4.17991e-14	9.10754e-13
cg26360792	ENSG00000162881	OXER1	-28595	L2	4.17991e-14	9.10754e-13
cg27299406	ENSG00000162881	OXER1	-28611	L2	4.17991e-14	9.10754e-13
cg01750157	ENSG00000186407	CD300E	179182	R5	4.74044e-14	1.02978e-12
cg20417953	ENSG00000186407	CD300E	179225	R5	4.74044e-14	1.02978e-12
cg01416891	ENSG00000119938	PPP1R3C	-1428063	L10	4.89174e-14	1.05002e-12
cg04413153	ENSG00000119938	PPP1R3C	-1055899	L8	4.89174e-14	1.05002e-12
cg09721427	ENSG00000119938	PPP1R3C	-1055873	L8	4.89174e-14	1.05002e-12
cg12486537	ENSG00000119938	PPP1R3C	-201	L1	4.89174e-14	1.05002e-12
cg14283380	ENSG00000119938	PPP1R3C	-1056421	L8	4.89174e-14	1.05002e-12
cg19902394	ENSG00000119938	PPP1R3C	-257	L1	4.89174e-14	1.05002e-12
cg22901008	ENSG00000119938	PPP1R3C	2092547	R8	4.89174e-14	1.05002e-12
cg26448681	ENSG00000119938	PPP1R3C	-219	L1	4.89174e-14	1.05002e-12
cg01745522	ENSG00000010704	HFE	-118844	L1	5.54586e-14	1.1799e-12
cg02221866	ENSG00000010704	HFE	43169	L1	5.54586e-14	1.1799e-12
cg04808283	ENSG00000010704	HFE	-118640	L1	5.54586e-14	1.1799e-12
cg15387132	ENSG00000010704	HFE	43303	L1	5.54586e-14	1.1799e-12
cg23233200	ENSG00000010704	HFE	-174123	L2	5.54586e-14	1.1799e-12
cg26426142	ENSG00000010704	HFE	43233	L1	5.54586e-14	1.1799e-12
cg10530164	ENSG00000135925	WNT10A	-94607	L4	5.83092e-14	1.22611e-12
cg14358282	ENSG00000135925	WNT10A	-102324	L4	5.83092e-14	1.22611e-12
cg14731653	ENSG00000135925	WNT10A	-93850	L4	5.83092e-14	1.22611e-12
cg15490781	ENSG00000135925	WNT10A	-93967	L4	5.83092e-14	1.22611e-12
cg15680624	ENSG00000135925	WNT10A	-93828	L4	5.83092e-14	1.22611e-12
cg20888386	ENSG00000135925	WNT10A	-93956	L4	5.83092e-14	1.22611e-12
cg24374738	ENSG00000135925	WNT10A	-93842	L4	5.83092e-14	1.22611e-12
cg26058016	ENSG00000135925	WNT10A	-94507	L4	5.83092e-14	1.22611e-12
cg03712541	ENSG00000174326	SLC16A11	-51	L1	6.0075e-14	1.2469e-12
cg03892045	ENSG00000174326	SLC16A11	-45	L1	6.0075e-14	1.2469e-12
cg07011163	ENSG00000174326	SLC16A11	-82	L1	6.0075e-14	1.2469e-12
cg08352268	ENSG00000174326	SLC16A11	-94	L1	6.0075e-14	1.2469e-12
cg13181928	ENSG00000174326	SLC16A11	-80	L1	6.0075e-14	1.2469e-12
cg13545212	ENSG00000174326	SLC16A11	327755	R10	6.0075e-14	1.2469e-12
cg14950751	ENSG00000174326	SLC16A11	-221	L1	6.0075e-14	1.2469e-12
cg15165676	ENSG00000174326	SLC16A11	18944	R2	6.0075e-14	1.2469e-12
cg24720583	ENSG00000174326	SLC16A11	18753	R2	6.0075e-14	1.2469e-12
cg04919263	ENSG00000103313	MEFV	205735	R8	6.09215e-14	1.26266e-12
cg03284870	ENSG00000122679	RAMP3	42	L1	6.44495e-14	1.3225e-12
cg08831744	ENSG00000122679	RAMP3	-735444	L4	6.44495e-14	1.3225e-12
cg09619271	ENSG00000122679	RAMP3	-735387	L4	6.44495e-14	1.3225e-12
cg10677697	ENSG00000122679	RAMP3	-735224	L4	6.44495e-14	1.3225e-12
cg17930878	ENSG00000122679	RAMP3	137	L1	6.44495e-14	1.3225e-12
cg23193639	ENSG00000122679	RAMP3	-735176	L4	6.44495e-14	1.3225e-12
cg26459372	ENSG00000122679	RAMP3	-387774	L2	6.44495e-14	1.3225e-12
cg03227184	ENSG00000050730	TNIP3	-537810	L4	7.58837e-14	1.53747e-12
cg03356900	ENSG00000050730	TNIP3	-153654	L2	7.58837e-14	1.53747e-12
cg04638468	ENSG00000050730	TNIP3	-537831	L4	7.58837e-14	1.53747e-12
cg05604079	ENSG00000050730	TNIP3	-153646	L2	7.58837e-14	1.53747e-12
cg07978472	ENSG00000050730	TNIP3	-537871	L4	7.58837e-14	1.53747e-12
cg08553437	ENSG00000050730	TNIP3	-537834	L4	7.58837e-14	1.53747e-12
cg13643914	ENSG00000050730	TNIP3	-153604	L2	7.58837e-14	1.53747e-12
cg24727399	ENSG00000050730	TNIP3	-153643	L2	7.58837e-14	1.53747e-12
cg24912438	ENSG00000050730	TNIP3	-537942	L4	7.58837e-14	1.53747e-12
cg02184697	ENSG00000008517	IL32	102271	R9	7.72394e-14	1.53923e-12
cg04919263	ENSG00000008517	IL32	29004	R2	7.72394e-14	1.53923e-12
cg06036912	ENSG00000008517	IL32	46956	R5	7.72394e-14	1.53923e-12
cg07586489	ENSG00000008517	IL32	102069	R9	7.72394e-14	1.53923e-12
cg08934846	ENSG00000008517	IL32	46951	R5	7.72394e-14	1.53923e-12
cg00265863	ENSG00000000938	FGR	-324651	L9	7.82081e-14	1.53923e-12
cg00563229	ENSG00000000938	FGR	-324449	L9	7.82081e-14	1.53923e-12
cg03397307	ENSG00000118971	CCND2	520503	R2	7.82081e-14	1.53923e-12
cg03485694	ENSG00000118971	CCND2	520453	R2	7.82081e-14	1.53923e-12
cg03535793	ENSG00000118971	CCND2	520332	R2	7.82081e-14	1.53923e-12
cg05972871	ENSG00000118971	CCND2	520482	R2	7.82081e-14	1.53923e-12
cg06352370	ENSG00000000938	FGR	-324668	L9	7.82081e-14	1.53923e-12
cg08192350	ENSG00000118971	CCND2	520509	R2	7.82081e-14	1.53923e-12
cg12710510	ENSG00000118971	CCND2	520429	R2	7.82081e-14	1.53923e-12
cg14759043	ENSG00000118971	CCND2	520329	R2	7.82081e-14	1.53923e-12
cg16133088	ENSG00000118971	CCND2	520498	R2	7.82081e-14	1.53923e-12
cg20809881	ENSG00000000938	FGR	-324405	L9	7.82081e-14	1.53923e-12
cg21723903	ENSG00000118971	CCND2	520351	R2	7.82081e-14	1.53923e-12
cg24091371	ENSG00000000938	FGR	-324714	L9	7.82081e-14	1.53923e-12
cg24311947	ENSG00000000938	FGR	-324712	L9	7.82081e-14	1.53923e-12
cg26955987	ENSG00000118971	CCND2	520469	R2	7.82081e-14	1.53923e-12
cg00519002	ENSG00000205364	MT1M	7231	R1	9.48419e-14	1.8195e-12
cg00809164	ENSG00000205364	MT1M	15520	R2	9.48419e-14	1.8195e-12
cg01110759	ENSG00000205364	MT1M	-4493	L2	9.48419e-14	1.8195e-12
cg02803037	ENSG00000205364	MT1M	-34264	L5	9.48419e-14	1.8195e-12
cg02898915	ENSG00000205364	MT1M	-9616	L2	9.48419e-14	1.8195e-12
cg03015433	ENSG00000205364	MT1M	43458	R3	9.48419e-14	1.8195e-12
cg04436255	ENSG00000205364	MT1M	-4290	L2	9.48419e-14	1.8195e-12
cg05581701	ENSG00000205364	MT1M	246	L1	9.48419e-14	1.8195e-12
cg05799507	ENSG00000205364	MT1M	-9329	L2	9.48419e-14	1.8195e-12
cg06182274	ENSG00000205364	MT1M	-9691	L2	9.48419e-14	1.8195e-12
cg06213463	ENSG00000205364	MT1M	43354	R3	9.48419e-14	1.8195e-12
cg07602841	ENSG00000205364	MT1M	-34250	L5	9.48419e-14	1.8195e-12
cg07791866	ENSG00000205364	MT1M	-34100	L5	9.48419e-14	1.8195e-12
cg09137696	ENSG00000205364	MT1M	-4521	L2	9.48419e-14	1.8195e-12
cg09477740	ENSG00000205364	MT1M	-9311	L2	9.48419e-14	1.8195e-12
cg10506097	ENSG00000205364	MT1M	15213	R2	9.48419e-14	1.8195e-12
cg16158681	ENSG00000205364	MT1M	43460	R3	9.48419e-14	1.8195e-12
cg18438944	ENSG00000205364	MT1M	-4631	L2	9.48419e-14	1.8195e-12
cg27334900	ENSG00000205364	MT1M	-9441	L2	9.48419e-14	1.8195e-12
cg01083689	ENSG00000120949	TNFRSF8	-473992	L4	1.11091e-13	2.10749e-12
cg04779720	ENSG00000120949	TNFRSF8	203982	R5	1.11091e-13	2.10749e-12
cg17935811	ENSG00000120949	TNFRSF8	-474427	L4	1.11091e-13	2.10749e-12
cg20390613	ENSG00000120949	TNFRSF8	-474141	L4	1.11091e-13	2.10749e-12
cg26887379	ENSG00000120949	TNFRSF8	-473722	L4	1.11091e-13	2.10749e-12
cg26917873	ENSG00000120949	TNFRSF8	-473781	L4	1.11091e-13	2.10749e-12
cg26937389	ENSG00000120949	TNFRSF8	-473761	L4	1.11091e-13	2.10749e-12
cg09408768	ENSG00000115165	CYTIP	2716076	R5	1.12824e-13	2.10749e-12
cg11856810	ENSG00000115165	CYTIP	2716168	R5	1.12824e-13	2.10749e-12
cg16171838	ENSG00000115165	CYTIP	-108609	L2	1.12824e-13	2.10749e-12
cg18061904	ENSG00000115165	CYTIP	-108636	L2	1.12824e-13	2.10749e-12
cg25534294	ENSG00000115165	CYTIP	2716198	R5	1.12824e-13	2.10749e-12
cg06207052	ENSG00000101445	PPP1R16B	107	L1	1.13525e-13	2.10749e-12
cg11172693	ENSG00000101445	PPP1R16B	109	L1	1.13525e-13	2.10749e-12
cg12510981	ENSG00000101445	PPP1R16B	78	L1	1.13525e-13	2.10749e-12
cg03475665	ENSG00000127152	BCL11B	-372819	L5	1.1423e-13	2.10749e-12
cg05031016	ENSG00000100453	GZMB	296005	R10	1.1423e-13	2.10749e-12
cg09290941	ENSG00000100453	GZMB	-6240211	L8	1.1423e-13	2.10749e-12
cg09956302	ENSG00000127152	BCL11B	-372747	L5	1.1423e-13	2.10749e-12
cg12265829	ENSG00000100453	GZMB	296136	R10	1.1423e-13	2.10749e-12
cg13631572	ENSG00000100453	GZMB	296255	R10	1.1423e-13	2.10749e-12
cg16038120	ENSG00000100453	GZMB	-4131722	L4	1.1423e-13	2.10749e-12
cg16215203	ENSG00000100453	GZMB	296241	R10	1.1423e-13	2.10749e-12
cg19646112	ENSG00000100453	GZMB	295816	R10	1.1423e-13	2.10749e-12
cg23179456	ENSG00000100453	GZMB	296285	R10	1.1423e-13	2.10749e-12
cg23191956	ENSG00000100453	GZMB	-4131649	L4	1.1423e-13	2.10749e-12
cg24131748	ENSG00000100453	GZMB	-6240225	L8	1.1423e-13	2.10749e-12
cg25078444	ENSG00000100453	GZMB	-4131719	L4	1.1423e-13	2.10749e-12
cg25556905	ENSG00000100453	GZMB	296233	R10	1.1423e-13	2.10749e-12
cg26206396	ENSG00000100453	GZMB	-4131430	L4	1.1423e-13	2.10749e-12
cg04343794	ENSG00000186891	TNFRSF18	-159	L1	1.14939e-13	2.1098e-12
cg06443533	ENSG00000186891	TNFRSF18	-40451	L5	1.14939e-13	2.1098e-12
cg14089984	ENSG00000186891	TNFRSF18	-40445	L5	1.14939e-13	2.1098e-12
cg25594899	ENSG00000186891	TNFRSF18	-40253	L5	1.14939e-13	2.1098e-12
cg03940064	ENSG00000163071	SPATA18	79	L1	1.22273e-13	2.22463e-12
cg06341054	ENSG00000163071	SPATA18	0	L1	1.22273e-13	2.22463e-12
cg10465672	ENSG00000163071	SPATA18	3144478	R5	1.22273e-13	2.22463e-12
cg18608389	ENSG00000163071	SPATA18	0	L1	1.22273e-13	2.22463e-12
cg21449150	ENSG00000163071	SPATA18	77	L1	1.22273e-13	2.22463e-12
cg23545105	ENSG00000163071	SPATA18	3144486	R5	1.22273e-13	2.22463e-12
cg26731119	ENSG00000163071	SPATA18	3144470	R5	1.22273e-13	2.22463e-12
cg00930628	ENSG00000144152	FBLN7	167	L1	1.52687e-13	2.76406e-12
cg09907170	ENSG00000144152	FBLN7	1018783	R4	1.52687e-13	2.76406e-12
cg11729679	ENSG00000144152	FBLN7	1018895	R4	1.52687e-13	2.76406e-12
cg26001287	ENSG00000144152	FBLN7	1018207	R4	1.52687e-13	2.76406e-12
cg02571816	ENSG00000167642	SPINT2	0	L1	1.5941e-13	2.86423e-12
cg09515953	ENSG00000167642	SPINT2	0	L1	1.5941e-13	2.86423e-12
cg10154122	ENSG00000167642	SPINT2	0	L1	1.5941e-13	2.86423e-12
cg13564825	ENSG00000167642	SPINT2	0	L1	1.5941e-13	2.86423e-12
cg22557662	ENSG00000167642	SPINT2	0	L1	1.5941e-13	2.86423e-12
cg27176870	ENSG00000167642	SPINT2	0	L1	1.5941e-13	2.86423e-12
cg03712541	ENSG00000161944	ASGR2	57345	R2	1.67444e-13	2.97894e-12
cg03892045	ENSG00000161944	ASGR2	57351	R2	1.67444e-13	2.97894e-12
cg07011163	ENSG00000161944	ASGR2	57314	R2	1.67444e-13	2.97894e-12
cg08352268	ENSG00000161944	ASGR2	57302	R2	1.67444e-13	2.97894e-12
cg13181928	ENSG00000161944	ASGR2	57316	R2	1.67444e-13	2.97894e-12
cg14950751	ENSG00000161944	ASGR2	57175	R2	1.67444e-13	2.97894e-12
cg15165676	ENSG00000161944	ASGR2	78636	R4	1.67444e-13	2.97894e-12
cg24720583	ENSG00000161944	ASGR2	78445	R4	1.67444e-13	2.97894e-12
cg11973900	ENSG00000235750	KIAA0040	-174	L1	1.68483e-13	2.99373e-12
cg08371772	ENSG00000028277	POU2F2	-127883	L10	1.70567e-13	3.02704e-12
cg03585778	ENSG00000163545	NUAK2	-246917	L6	1.87025e-13	3.31504e-12
cg00239870	ENSG00000138135	CH25H	-824	L1	2.05039e-13	3.53882e-12
cg03137447	ENSG00000179715	PCED1B	-668843	L7	2.05039e-13	3.53882e-12
cg05133578	ENSG00000179715	PCED1B	809977	R4	2.05039e-13	3.53882e-12
cg05339066	ENSG00000138135	CH25H	622218	R10	2.05039e-13	3.53882e-12
cg06118999	ENSG00000138135	CH25H	622192	R10	2.05039e-13	3.53882e-12
cg06369854	ENSG00000179715	PCED1B	-668867	L7	2.05039e-13	3.53882e-12
cg06981182	ENSG00000138135	CH25H	622176	R10	2.05039e-13	3.53882e-12
cg08436313	ENSG00000138135	CH25H	-628	L1	2.05039e-13	3.53882e-12
cg09327770	ENSG00000179715	PCED1B	810114	R4	2.05039e-13	3.53882e-12
cg11721803	ENSG00000179715	PCED1B	-767934	L9	2.05039e-13	3.53882e-12
cg11861709	ENSG00000138135	CH25H	622164	R10	2.05039e-13	3.53882e-12
cg12120327	ENSG00000179715	PCED1B	-768089	L9	2.05039e-13	3.53882e-12
cg16321474	ENSG00000179715	PCED1B	-668940	L7	2.05039e-13	3.53882e-12
cg17054969	ENSG00000179715	PCED1B	-767928	L9	2.05039e-13	3.53882e-12
cg17984375	ENSG00000138135	CH25H	-540	L1	2.05039e-13	3.53882e-12
cg18192294	ENSG00000138135	CH25H	622180	R10	2.05039e-13	3.53882e-12
cg19451673	ENSG00000179715	PCED1B	-768284	L9	2.05039e-13	3.53882e-12
cg20255775	ENSG00000179715	PCED1B	-767924	L9	2.05039e-13	3.53882e-12
cg22901008	ENSG00000138135	CH25H	-328578	L8	2.05039e-13	3.53882e-12
cg24400921	ENSG00000179715	PCED1B	4489066	R15	2.05039e-13	3.53882e-12
cg24603490	ENSG00000179715	PCED1B	0	L1	2.05039e-13	3.53882e-12
cg27018185	ENSG00000138135	CH25H	-822	L1	2.05039e-13	3.53882e-12
cg04963424	ENSG00000155980	KIF5A	-33228	L4	2.09828e-13	3.61284e-12
cg14494721	ENSG00000155980	KIF5A	-33219	L4	2.09828e-13	3.61284e-12
cg00692763	ENSG00000101670	LIPG	0	L1	2.17984e-13	3.7047e-12
cg07277041	ENSG00000101670	LIPG	0	L1	2.17984e-13	3.7047e-12
cg11038073	ENSG00000101670	LIPG	0	L1	2.17984e-13	3.7047e-12
cg14320593	ENSG00000101670	LIPG	0	L1	2.17984e-13	3.7047e-12
cg17012181	ENSG00000101670	LIPG	0	L1	2.17984e-13	3.7047e-12
cg20486897	ENSG00000101670	LIPG	0	L1	2.17984e-13	3.7047e-12
cg21574400	ENSG00000101670	LIPG	0	L1	2.17984e-13	3.7047e-12
cg24513433	ENSG00000101670	LIPG	0	L1	2.17984e-13	3.7047e-12
cg26666921	ENSG00000101670	LIPG	0	L1	2.17984e-13	3.7047e-12
cg27113059	ENSG00000101670	LIPG	0	L1	2.17984e-13	3.7047e-12
cg27631427	ENSG00000101670	LIPG	0	L1	2.17984e-13	3.7047e-12
cg10825876	ENSG00000153246	PLA2R1	-20	L1	2.21344e-13	3.7398e-12
cg14819504	ENSG00000153246	PLA2R1	27102	R1	2.21344e-13	3.7398e-12
cg18514922	ENSG00000153246	PLA2R1	27253	R1	2.21344e-13	3.7398e-12
cg20357910	ENSG00000153246	PLA2R1	-22	L1	2.21344e-13	3.7398e-12
cg26873705	ENSG00000153246	PLA2R1	-35	L1	2.21344e-13	3.7398e-12
cg13247581	ENSG00000169583	CLIC3	-57328	L6	2.26129e-13	3.81174e-12
cg25483003	ENSG00000169583	CLIC3	-57600	L6	2.26129e-13	3.81174e-12
cg17887593	ENSG00000060558	GNA15	-195059	L5	2.5708e-13	4.32841e-12
cg16614613	ENSG00000088543	C3orf18	0	L1	2.60235e-13	4.37644e-12
cg00630212	ENSG00000081041	CXCL2	-221	L1	2.88629e-13	4.78706e-12
cg02466113	ENSG00000081041	CXCL2	-1531432	L10	2.88629e-13	4.78706e-12
cg02675308	ENSG00000081041	CXCL2	-1531661	L10	2.88629e-13	4.78706e-12
cg02741554	ENSG00000081041	CXCL2	-364	L1	2.88629e-13	4.78706e-12
cg08017326	ENSG00000081041	CXCL2	-248	L1	2.88629e-13	4.78706e-12
cg10344081	ENSG00000081041	CXCL2	-1531396	L10	2.88629e-13	4.78706e-12
cg14263942	ENSG00000081041	CXCL2	-1531391	L10	2.88629e-13	4.78706e-12
cg18804985	ENSG00000081041	CXCL2	-312	L1	2.88629e-13	4.78706e-12
cg21195185	ENSG00000081041	CXCL2	-1531401	L10	2.88629e-13	4.78706e-12
cg23244559	ENSG00000081041	CXCL2	-348	L1	2.88629e-13	4.78706e-12
cg25060172	ENSG00000081041	CXCL2	-1531599	L10	2.88629e-13	4.78706e-12
cg26173997	ENSG00000081041	CXCL2	-1531475	L10	2.88629e-13	4.78706e-12
cg00265863	ENSG00000130768	SMPDL3B	-679	L2	2.95752e-13	4.87165e-12
cg00563229	ENSG00000130768	SMPDL3B	-477	L2	2.95752e-13	4.87165e-12
cg06352370	ENSG00000130768	SMPDL3B	-696	L2	2.95752e-13	4.87165e-12
cg20809881	ENSG00000130768	SMPDL3B	-433	L2	2.95752e-13	4.87165e-12
cg24091371	ENSG00000130768	SMPDL3B	-742	L2	2.95752e-13	4.87165e-12
cg24311947	ENSG00000130768	SMPDL3B	-740	L2	2.95752e-13	4.87165e-12
cg03625177	ENSG00000146021	KLHL3	1588631	R4	3.16213e-13	5.10514e-12
cg09873933	ENSG00000146021	KLHL3	1588607	R4	3.16213e-13	5.10514e-12
cg14120129	ENSG00000146021	KLHL3	1588612	R4	3.16213e-13	5.10514e-12
cg15146621	ENSG00000146021	KLHL3	1588619	R4	3.16213e-13	5.10514e-12
cg18678645	ENSG00000146021	KLHL3	1536856	R4	3.16213e-13	5.10514e-12
cg21034676	ENSG00000146021	KLHL3	1588635	R4	3.16213e-13	5.10514e-12
cg25340688	ENSG00000146021	KLHL3	1536789	R4	3.16213e-13	5.10514e-12
cg26328633	ENSG00000146021	KLHL3	1536793	R4	3.16213e-13	5.10514e-12
cg00519002	ENSG00000087250	MT3	-34337	L3	3.19469e-13	5.10514e-12
cg00809164	ENSG00000087250	MT3	-26048	L2	3.19469e-13	5.10514e-12
cg01110759	ENSG00000087250	MT3	-47386	L5	3.19469e-13	5.10514e-12
cg02803037	ENSG00000087250	MT3	-77157	L8	3.19469e-13	5.10514e-12
cg02898915	ENSG00000087250	MT3	-52509	L5	3.19469e-13	5.10514e-12
cg03015433	ENSG00000087250	MT3	0	L1	3.19469e-13	5.10514e-12
cg04436255	ENSG00000087250	MT3	-47183	L5	3.19469e-13	5.10514e-12
cg05581701	ENSG00000087250	MT3	-41322	L4	3.19469e-13	5.10514e-12
cg05799507	ENSG00000087250	MT3	-52222	L5	3.19469e-13	5.10514e-12
cg06182274	ENSG00000087250	MT3	-52584	L5	3.19469e-13	5.10514e-12
cg06213463	ENSG00000087250	MT3	0	L1	3.19469e-13	5.10514e-12
cg07602841	ENSG00000087250	MT3	-77143	L8	3.19469e-13	5.10514e-12
cg07791866	ENSG00000087250	MT3	-76993	L8	3.19469e-13	5.10514e-12
cg09137696	ENSG00000087250	MT3	-47414	L5	3.19469e-13	5.10514e-12
cg09477740	ENSG00000087250	MT3	-52204	L5	3.19469e-13	5.10514e-12
cg10506097	ENSG00000087250	MT3	-26355	L2	3.19469e-13	5.10514e-12
cg16158681	ENSG00000087250	MT3	0	L1	3.19469e-13	5.10514e-12
cg18438944	ENSG00000087250	MT3	-47524	L5	3.19469e-13	5.10514e-12
cg27334900	ENSG00000087250	MT3	-52334	L5	3.19469e-13	5.10514e-12
cg10348193	ENSG00000106538	RARRES2	15164	R3	3.5273e-13	5.62422e-12
cg11026333	ENSG00000106538	RARRES2	15135	R3	3.5273e-13	5.62422e-12
cg05170275	ENSG00000057657	PRDM1	0	L1	3.61391e-13	5.70563e-12
cg06610484	ENSG00000057657	PRDM1	5999232	R9	3.61391e-13	5.70563e-12
cg09393254	ENSG00000057657	PRDM1	5999219	R9	3.61391e-13	5.70563e-12
cg17380661	ENSG00000057657	PRDM1	5528391	R8	3.61391e-13	5.70563e-12
cg21684012	ENSG00000057657	PRDM1	5528431	R8	3.61391e-13	5.70563e-12
cg22473637	ENSG00000057657	PRDM1	5999186	R9	3.61391e-13	5.70563e-12
cg26466587	ENSG00000057657	PRDM1	5999217	R9	3.61391e-13	5.70563e-12
cg26966124	ENSG00000057657	PRDM1	5529169	R8	3.61391e-13	5.70563e-12
cg27252696	ENSG00000057657	PRDM1	5528397	R8	3.61391e-13	5.70563e-12
cg25285794	ENSG00000139572	GPR84	353528	R10	3.65799e-13	5.76891e-12
cg03947464	ENSG00000138964	PARVG	-1065343	L8	4.05463e-13	6.35285e-12
cg04446345	ENSG00000138964	PARVG	-1065429	L8	4.05463e-13	6.35285e-12
cg08898253	ENSG00000138964	PARVG	-1065285	L8	4.05463e-13	6.35285e-12
cg11250773	ENSG00000138964	PARVG	280813	R4	4.05463e-13	6.35285e-12
cg14944944	ENSG00000138964	PARVG	-1065287	L8	4.05463e-13	6.35285e-12
cg15240082	ENSG00000138964	PARVG	-1065272	L8	4.05463e-13	6.35285e-12
cg05387146	ENSG00000065833	ME1	-157	L1	4.35973e-13	6.81609e-12
cg24881834	ENSG00000065833	ME1	-226	L1	4.35973e-13	6.81609e-12
cg01083689	ENSG00000162496	DHRS3	0	L1	4.57553e-13	7.06932e-12
cg04779720	ENSG00000162496	DHRS3	708589	R8	4.57553e-13	7.06932e-12
cg14982276	ENSG00000160179	ABCG1	691032	R6	4.57553e-13	7.06932e-12
cg16371860	ENSG00000160179	ABCG1	691166	R6	4.57553e-13	7.06932e-12
cg17935811	ENSG00000162496	DHRS3	-424	L1	4.57553e-13	7.06932e-12
cg20390613	ENSG00000162496	DHRS3	-138	L1	4.57553e-13	7.06932e-12
cg24901042	ENSG00000160179	ABCG1	691060	R6	4.57553e-13	7.06932e-12
cg26309194	ENSG00000160179	ABCG1	691057	R6	4.57553e-13	7.06932e-12
cg26887379	ENSG00000162496	DHRS3	0	L1	4.57553e-13	7.06932e-12
cg26917873	ENSG00000162496	DHRS3	0	L1	4.57553e-13	7.06932e-12
cg26937389	ENSG00000162496	DHRS3	0	L1	4.57553e-13	7.06932e-12
cg11775528	ENSG00000184922	FMNL1	46	L1	4.80181e-13	7.411e-12
cg00990022	ENSG00000168389	MFSD2A	282730	R7	5.16196e-13	7.866e-12
cg01656955	ENSG00000168389	MFSD2A	282816	R7	5.16196e-13	7.866e-12
cg07317551	ENSG00000168389	MFSD2A	262851	R5	5.16196e-13	7.866e-12
cg09232440	ENSG00000168389	MFSD2A	464060	R10	5.16196e-13	7.866e-12
cg10390736	ENSG00000168389	MFSD2A	90	L1	5.16196e-13	7.866e-12
cg13181052	ENSG00000168389	MFSD2A	107	L1	5.16196e-13	7.866e-12
cg14844588	ENSG00000168389	MFSD2A	-347398	L7	5.16196e-13	7.866e-12
cg18862767	ENSG00000168389	MFSD2A	282812	R7	5.16196e-13	7.866e-12
cg23847109	ENSG00000168389	MFSD2A	-347419	L7	5.16196e-13	7.866e-12
cg23962483	ENSG00000168389	MFSD2A	245	L1	5.16196e-13	7.866e-12
cg26710722	ENSG00000168389	MFSD2A	-347350	L7	5.16196e-13	7.866e-12
cg27567593	ENSG00000168389	MFSD2A	464129	R10	5.16196e-13	7.866e-12
cg15440688	ENSG00000197249	SERPINA1	-380606	L8	5.82197e-13	8.8624e-12
cg00072720	ENSG00000072818	ACAP1	74015	R7	6.84587e-13	1.03664e-11
cg11941546	ENSG00000072818	ACAP1	74004	R7	6.84587e-13	1.03664e-11
cg12805420	ENSG00000072818	ACAP1	74006	R7	6.84587e-13	1.03664e-11
cg15792487	ENSG00000072818	ACAP1	-93519	L10	6.84587e-13	1.03664e-11
cg25718402	ENSG00000072818	ACAP1	73937	R7	6.84587e-13	1.03664e-11
cg00172597	ENSG00000197520	FAM177B	-614231	L4	7.22427e-13	1.08824e-11
cg02367736	ENSG00000197520	FAM177B	1988877	R8	7.22427e-13	1.08824e-11
cg08892600	ENSG00000197520	FAM177B	-614453	L4	7.22427e-13	1.08824e-11
cg09767598	ENSG00000197520	FAM177B	1950530	R8	7.22427e-13	1.08824e-11
cg21878149	ENSG00000197520	FAM177B	1858524	R7	7.22427e-13	1.08824e-11
cg09160477	ENSG00000157303	SUSD3	55	L1	7.35581e-13	1.10345e-11
cg10272601	ENSG00000157303	SUSD3	-99730	L3	7.35581e-13	1.10345e-11
cg13864868	ENSG00000157303	SUSD3	169	L1	7.35581e-13	1.10345e-11
cg14105409	ENSG00000157303	SUSD3	214	L1	7.35581e-13	1.10345e-11
cg16620382	ENSG00000146216	TTBK1	4	L1	7.54804e-13	1.12758e-11
cg05031016	ENSG00000129465	RIPK3	1076	R1	7.57912e-13	1.12758e-11
cg12265829	ENSG00000129465	RIPK3	1207	R1	7.57912e-13	1.12758e-11
cg13631572	ENSG00000129465	RIPK3	1326	R1	7.57912e-13	1.12758e-11
cg16215203	ENSG00000129465	RIPK3	1312	R1	7.57912e-13	1.12758e-11
cg19646112	ENSG00000129465	RIPK3	887	R1	7.57912e-13	1.12758e-11
cg23179456	ENSG00000129465	RIPK3	1356	R1	7.57912e-13	1.12758e-11
cg25556905	ENSG00000129465	RIPK3	1304	R1	7.57912e-13	1.12758e-11
cg19405555	ENSG00000166825	ANPEP	0	L1	7.62457e-13	1.13201e-11
cg20738500	ENSG00000166825	ANPEP	406968	R9	7.62457e-13	1.13201e-11
cg20806180	ENSG00000243811	APOBEC3D	-423579	L10	7.71628e-13	1.14328e-11
cg27610821	ENSG00000243811	APOBEC3D	319384	R9	7.71628e-13	1.14328e-11
cg07435294	ENSG00000172543	CTSW	92950	R5	8.14255e-13	1.20028e-11
cg08296831	ENSG00000172543	CTSW	93131	R5	8.14255e-13	1.20028e-11
cg10392164	ENSG00000172543	CTSW	98420	R6	8.14255e-13	1.20028e-11
cg20909686	ENSG00000172543	CTSW	93264	R5	8.14255e-13	1.20028e-11
cg23989516	ENSG00000172543	CTSW	92921	R5	8.14255e-13	1.20028e-11
cg02732804	ENSG00000103522	IL21R	-611905	L3	8.69501e-13	1.27894e-11
cg05281894	ENSG00000142634	EFHD2	1825683	R5	8.74702e-13	1.27894e-11
cg06940705	ENSG00000142634	EFHD2	811670	R3	8.74702e-13	1.27894e-11
cg09804380	ENSG00000142634	EFHD2	1825681	R5	8.74702e-13	1.27894e-11
cg11791751	ENSG00000142634	EFHD2	1826243	R5	8.74702e-13	1.27894e-11
cg18877506	ENSG00000142634	EFHD2	1825826	R5	8.74702e-13	1.27894e-11
cg21819468	ENSG00000142634	EFHD2	1825812	R5	8.74702e-13	1.27894e-11
cg24671344	ENSG00000142634	EFHD2	1825585	R5	8.74702e-13	1.27894e-11
cg03778029	ENSG00000198796	ALPK2	3521703	R10	1.009e-12	1.46936e-11
cg12955441	ENSG00000198796	ALPK2	3521952	R10	1.009e-12	1.46936e-11
cg12974637	ENSG00000198796	ALPK2	3521808	R10	1.009e-12	1.46936e-11
cg27189087	ENSG00000198796	ALPK2	-644922	L6	1.009e-12	1.46936e-11
cg00202702	ENSG00000023445	BIRC3	270022	R1	1.14316e-12	1.65804e-11
cg01419757	ENSG00000023445	BIRC3	270008	R1	1.14316e-12	1.65804e-11
cg15071611	ENSG00000023445	BIRC3	270027	R1	1.14316e-12	1.65804e-11
cg17660384	ENSG00000023445	BIRC3	270034	R1	1.14316e-12	1.65804e-11
cg01214340	ENSG00000152213	ARL11	131934	R2	1.29465e-12	1.86652e-11
cg16956501	ENSG00000152213	ARL11	131913	R2	1.29465e-12	1.86652e-11
cg24481868	ENSG00000152213	ARL11	131929	R2	1.29465e-12	1.86652e-11
cg24984523	ENSG00000152213	ARL11	131997	R2	1.29465e-12	1.86652e-11
cg26643967	ENSG00000161281	COX7A1	156540	R10	1.29465e-12	1.86652e-11
cg27175288	ENSG00000013725	CD6	-274987	L7	1.29465e-12	1.86652e-11
cg01779747	ENSG00000110876	SELPLG	-676278	L10	1.3494e-12	1.94351e-11
cg10706454	ENSG00000142765	SYTL1	381565	R5	1.3574e-12	1.95309e-11
cg19725903	ENSG00000121316	PLBD1	-202	L1	1.38169e-12	1.98212e-11
cg20219035	ENSG00000121316	PLBD1	-40	L1	1.38169e-12	1.98212e-11
cg20734421	ENSG00000121316	PLBD1	0	L1	1.38169e-12	1.98212e-11
cg00157796	ENSG00000164674	SYTL3	-404322	L5	1.38988e-12	1.98795e-11
cg09107912	ENSG00000164674	SYTL3	-404150	L5	1.38988e-12	1.98795e-11
cg12784241	ENSG00000164674	SYTL3	668536	R6	1.38988e-12	1.98795e-11
cg02959637	ENSG00000168071	CCDC88B	-388282	L6	1.44004e-12	2.0395e-11
cg03405114	ENSG00000152229	PSTPIP2	-191	L1	1.44004e-12	2.0395e-11
cg04855748	ENSG00000168071	CCDC88B	39911	R4	1.44004e-12	2.0395e-11
cg05098417	ENSG00000168071	CCDC88B	39816	R4	1.44004e-12	2.0395e-11
cg09026379	ENSG00000168071	CCDC88B	40426	R4	1.44004e-12	2.0395e-11
cg09675196	ENSG00000168071	CCDC88B	39879	R4	1.44004e-12	2.0395e-11
cg18383813	ENSG00000168071	CCDC88B	39881	R4	1.44004e-12	2.0395e-11
cg18502617	ENSG00000168071	CCDC88B	40265	R4	1.44004e-12	2.0395e-11
cg24027931	ENSG00000168071	CCDC88B	39987	R4	1.44004e-12	2.0395e-11
cg25168700	ENSG00000168071	CCDC88B	39989	R4	1.44004e-12	2.0395e-11
cg02233559	ENSG00000102802	MEDAG	2187081	R8	1.46578e-12	2.06582e-11
cg11126134	ENSG00000102802	MEDAG	102	L1	1.46578e-12	2.06582e-11
cg18682423	ENSG00000102802	MEDAG	2187127	R8	1.46578e-12	2.06582e-11
cg20752818	ENSG00000102802	MEDAG	2187193	R8	1.46578e-12	2.06582e-11
cg21789898	ENSG00000102802	MEDAG	2187161	R8	1.46578e-12	2.06582e-11
cg00063174	ENSG00000079263	SP140	2331571	R8	1.57333e-12	2.21524e-11
cg00630212	ENSG00000163735	CXCL5	-100740	L3	1.59369e-12	2.23302e-11
cg02741554	ENSG00000163735	CXCL5	-100883	L3	1.59369e-12	2.23302e-11
cg08017326	ENSG00000163735	CXCL5	-100767	L3	1.59369e-12	2.23302e-11
cg18804985	ENSG00000163735	CXCL5	-100831	L3	1.59369e-12	2.23302e-11
cg23244559	ENSG00000163735	CXCL5	-100867	L3	1.59369e-12	2.23302e-11
cg01793704	ENSG00000158525	CPA5	-117452	L4	1.6273e-12	2.27349e-11
cg09059945	ENSG00000158525	CPA5	-117446	L4	1.6273e-12	2.27349e-11
cg26209005	ENSG00000158525	CPA5	-2209036	L10	1.6273e-12	2.27349e-11
cg11624233	ENSG00000185101	ANO9	343	R1	1.63961e-12	2.28627e-11
cg24714011	ENSG00000185101	ANO9	391	R1	1.63961e-12	2.28627e-11
cg00239870	ENSG00000152766	ANKRD22	-356294	L5	1.72376e-12	2.32074e-11
cg01228636	ENSG00000152766	ANKRD22	957878	R8	1.72376e-12	2.32074e-11
cg01354923	ENSG00000152766	ANKRD22	956936	R8	1.72376e-12	2.32074e-11
cg02261018	ENSG00000152766	ANKRD22	957255	R8	1.72376e-12	2.32074e-11
cg03214660	ENSG00000152766	ANKRD22	957167	R8	1.72376e-12	2.32074e-11
cg04059318	ENSG00000152766	ANKRD22	957125	R8	1.72376e-12	2.32074e-11
cg04582473	ENSG00000152766	ANKRD22	957591	R8	1.72376e-12	2.32074e-11
cg04616691	ENSG00000152766	ANKRD22	957862	R8	1.72376e-12	2.32074e-11
cg04707787	ENSG00000152766	ANKRD22	957491	R8	1.72376e-12	2.32074e-11
cg04738091	ENSG00000152766	ANKRD22	957567	R8	1.72376e-12	2.32074e-11
cg05339066	ENSG00000152766	ANKRD22	236485	R6	1.72376e-12	2.32074e-11
cg05628107	ENSG00000152766	ANKRD22	1160267	R10	1.72376e-12	2.32074e-11
cg06118999	ENSG00000152766	ANKRD22	236459	R6	1.72376e-12	2.32074e-11
cg06731059	ENSG00000152766	ANKRD22	957603	R8	1.72376e-12	2.32074e-11
cg06981182	ENSG00000152766	ANKRD22	236443	R6	1.72376e-12	2.32074e-11
cg07655693	ENSG00000152766	ANKRD22	957512	R8	1.72376e-12	2.32074e-11
cg08436313	ENSG00000152766	ANKRD22	-356098	L5	1.72376e-12	2.32074e-11
cg09472211	ENSG00000152766	ANKRD22	957525	R8	1.72376e-12	2.32074e-11
cg09528884	ENSG00000152766	ANKRD22	956930	R8	1.72376e-12	2.32074e-11
cg09550257	ENSG00000152766	ANKRD22	956813	R8	1.72376e-12	2.32074e-11
cg10205334	ENSG00000152766	ANKRD22	957154	R8	1.72376e-12	2.32074e-11
cg10930218	ENSG00000152766	ANKRD22	957486	R8	1.72376e-12	2.32074e-11
cg11861709	ENSG00000152766	ANKRD22	236431	R6	1.72376e-12	2.32074e-11
cg13528847	ENSG00000152766	ANKRD22	957270	R8	1.72376e-12	2.32074e-11
cg17557106	ENSG00000152766	ANKRD22	957158	R8	1.72376e-12	2.32074e-11
cg17916473	ENSG00000152766	ANKRD22	1160278	R10	1.72376e-12	2.32074e-11
cg17984375	ENSG00000152766	ANKRD22	-356010	L5	1.72376e-12	2.32074e-11
cg18141918	ENSG00000152766	ANKRD22	957112	R8	1.72376e-12	2.32074e-11
cg18192294	ENSG00000152766	ANKRD22	236447	R6	1.72376e-12	2.32074e-11
cg21573601	ENSG00000152766	ANKRD22	957062	R8	1.72376e-12	2.32074e-11
cg22564317	ENSG00000152766	ANKRD22	957181	R8	1.72376e-12	2.32074e-11
cg25452974	ENSG00000152766	ANKRD22	957667	R8	1.72376e-12	2.32074e-11
cg25968799	ENSG00000152766	ANKRD22	1160276	R10	1.72376e-12	2.32074e-11
cg26090855	ENSG00000152766	ANKRD22	957078	R8	1.72376e-12	2.32074e-11
cg27018185	ENSG00000152766	ANKRD22	-356292	L5	1.72376e-12	2.32074e-11
cg27299538	ENSG00000152766	ANKRD22	957120	R8	1.72376e-12	2.32074e-11
cg27422496	ENSG00000152766	ANKRD22	957332	R8	1.72376e-12	2.32074e-11
cg17887593	ENSG00000125910	S1PR4	-178496	L4	1.72885e-12	2.32541e-11
cg03551161	ENSG00000214491	SEC14L6	-147553	L7	1.82458e-12	2.44735e-11
cg03648780	ENSG00000214491	SEC14L6	-147682	L7	1.82458e-12	2.44735e-11
cg07980216	ENSG00000214491	SEC14L6	-147531	L7	1.82458e-12	2.44735e-11
cg16565913	ENSG00000168421	RHOH	-383377	L3	1.99076e-12	2.6653e-11
cg24715245	ENSG00000168421	RHOH	-1009809	L6	1.99076e-12	2.6653e-11
cg00086670	ENSG00000138172	CALHM2	577419	R8	2.11104e-12	2.79524e-11
cg07895149	ENSG00000138172	CALHM2	-123	L1	2.11104e-12	2.79524e-11
cg07956775	ENSG00000138172	CALHM2	-129	L1	2.11104e-12	2.79524e-11
cg08856941	ENSG00000138172	CALHM2	577399	R8	2.11104e-12	2.79524e-11
cg09541379	ENSG00000138172	CALHM2	-89	L1	2.11104e-12	2.79524e-11
cg10815165	ENSG00000138172	CALHM2	-110	L1	2.11104e-12	2.79524e-11
cg11784071	ENSG00000138172	CALHM2	577375	R8	2.11104e-12	2.79524e-11
cg14159304	ENSG00000138172	CALHM2	-76	L1	2.11104e-12	2.79524e-11
cg21384402	ENSG00000138172	CALHM2	169840	R4	2.11104e-12	2.79524e-11
cg23642747	ENSG00000138172	CALHM2	169896	R4	2.11104e-12	2.79524e-11
cg24592962	ENSG00000138172	CALHM2	577390	R8	2.11104e-12	2.79524e-11
cg25143771	ENSG00000138172	CALHM2	577417	R8	2.11104e-12	2.79524e-11
cg05210668	ENSG00000100342	APOL1	711739	R8	2.18659e-12	2.88471e-11
cg14788749	ENSG00000100342	APOL1	711746	R8	2.18659e-12	2.88471e-11
cg23006885	ENSG00000100342	APOL1	711840	R8	2.18659e-12	2.88471e-11
cg25947555	ENSG00000100342	APOL1	711736	R8	2.18659e-12	2.88471e-11
cg04253876	ENSG00000013016	EHD3	1003258	R5	2.40127e-12	3.1478e-11
cg07285673	ENSG00000013016	EHD3	2119032	R8	2.40127e-12	3.1478e-11
cg09695033	ENSG00000013016	EHD3	2119028	R8	2.40127e-12	3.1478e-11
cg13257636	ENSG00000013016	EHD3	2118907	R8	2.40127e-12	3.1478e-11
cg23255835	ENSG00000013016	EHD3	2118895	R8	2.40127e-12	3.1478e-11
cg23428985	ENSG00000013016	EHD3	2118903	R8	2.40127e-12	3.1478e-11
cg25737323	ENSG00000013016	EHD3	2118916	R8	2.40127e-12	3.1478e-11
cg00809888	ENSG00000138744	NAAA	-258	L2	2.57571e-12	3.34912e-11
cg02466113	ENSG00000138744	NAAA	283029	R4	2.57571e-12	3.34912e-11
cg02675308	ENSG00000138744	NAAA	282800	R4	2.57571e-12	3.34912e-11
cg07276861	ENSG00000138744	NAAA	-188	L2	2.57571e-12	3.34912e-11
cg10344081	ENSG00000138744	NAAA	283065	R4	2.57571e-12	3.34912e-11
cg14263942	ENSG00000138744	NAAA	283070	R4	2.57571e-12	3.34912e-11
cg21195185	ENSG00000138744	NAAA	283060	R4	2.57571e-12	3.34912e-11
cg25060172	ENSG00000138744	NAAA	282862	R4	2.57571e-12	3.34912e-11
cg26173997	ENSG00000138744	NAAA	282986	R4	2.57571e-12	3.34912e-11
cg05031016	ENSG00000100450	GZMH	271531	R9	2.60596e-12	3.34927e-11
cg09290941	ENSG00000100450	GZMH	-6264779	L9	2.60596e-12	3.34927e-11
cg12265829	ENSG00000100450	GZMH	271662	R9	2.60596e-12	3.34927e-11
cg13631572	ENSG00000100450	GZMH	271781	R9	2.60596e-12	3.34927e-11
cg16038120	ENSG00000100450	GZMH	-4156290	L5	2.60596e-12	3.34927e-11
cg16215203	ENSG00000100450	GZMH	271767	R9	2.60596e-12	3.34927e-11
cg19646112	ENSG00000100450	GZMH	271342	R9	2.60596e-12	3.34927e-11
cg23179456	ENSG00000100450	GZMH	271811	R9	2.60596e-12	3.34927e-11
cg23191956	ENSG00000100450	GZMH	-4156217	L5	2.60596e-12	3.34927e-11
cg24131748	ENSG00000100450	GZMH	-6264793	L9	2.60596e-12	3.34927e-11
cg25078444	ENSG00000100450	GZMH	-4156287	L5	2.60596e-12	3.34927e-11
cg25556905	ENSG00000100450	GZMH	271759	R9	2.60596e-12	3.34927e-11
cg26206396	ENSG00000100450	GZMH	-4155998	L5	2.60596e-12	3.34927e-11
cg00578638	ENSG00000126353	CCR7	375859	R8	2.91982e-12	3.73603e-11
cg04178858	ENSG00000126353	CCR7	375850	R8	2.91982e-12	3.73603e-11
cg14603620	ENSG00000126353	CCR7	375854	R8	2.91982e-12	3.73603e-11
cg18928737	ENSG00000126353	CCR7	110554	R2	2.91982e-12	3.73603e-11
cg25813864	ENSG00000126353	CCR7	375844	R8	2.91982e-12	3.73603e-11
cg03201044	ENSG00000124256	ZBP1	975609	R8	2.95404e-12	3.74334e-11
cg03216529	ENSG00000124256	ZBP1	975461	R8	2.95404e-12	3.74334e-11
cg05995220	ENSG00000124256	ZBP1	213902	R3	2.95404e-12	3.74334e-11
cg06630799	ENSG00000124256	ZBP1	975060	R8	2.95404e-12	3.74334e-11
cg07402669	ENSG00000124256	ZBP1	-894382	L7	2.95404e-12	3.74334e-11
cg10354244	ENSG00000124256	ZBP1	-894457	L7	2.95404e-12	3.74334e-11
cg13186228	ENSG00000124256	ZBP1	-1029562	L8	2.95404e-12	3.74334e-11
cg13778709	ENSG00000124256	ZBP1	-894328	L7	2.95404e-12	3.74334e-11
cg20600210	ENSG00000124256	ZBP1	-894380	L7	2.95404e-12	3.74334e-11
cg24115032	ENSG00000124256	ZBP1	-894320	L7	2.95404e-12	3.74334e-11
cg27262236	ENSG00000124256	ZBP1	213823	R3	2.95404e-12	3.74334e-11
cg01561916	ENSG00000162882	HAAO	-435	L1	3.10388e-12	3.91263e-11
cg08421126	ENSG00000162882	HAAO	-120	L1	3.10388e-12	3.91263e-11
cg09368936	ENSG00000162882	HAAO	-85	L1	3.10388e-12	3.91263e-11
cg09480054	ENSG00000162882	HAAO	-395	L1	3.10388e-12	3.91263e-11
cg26360792	ENSG00000162882	HAAO	-263	L1	3.10388e-12	3.91263e-11
cg27299406	ENSG00000162882	HAAO	-279	L1	3.10388e-12	3.91263e-11
cg03284870	ENSG00000136286	MYO1G	-178658	L5	3.17695e-12	3.98042e-11
cg08831744	ENSG00000136286	MYO1G	-942658	L8	3.17695e-12	3.98042e-11
cg09619271	ENSG00000136286	MYO1G	-942601	L8	3.17695e-12	3.98042e-11
cg10677697	ENSG00000136286	MYO1G	-942438	L8	3.17695e-12	3.98042e-11
cg17930878	ENSG00000136286	MYO1G	-178563	L5	3.17695e-12	3.98042e-11
cg23193639	ENSG00000136286	MYO1G	-942390	L8	3.17695e-12	3.98042e-11
cg26459372	ENSG00000136286	MYO1G	-594988	L6	3.17695e-12	3.98042e-11
cg02227453	ENSG00000130487	KLHDC7B	65148	R7	3.22346e-12	4.02473e-11
cg02893180	ENSG00000130487	KLHDC7B	65137	R7	3.22346e-12	4.02473e-11
cg12318501	ENSG00000130487	KLHDC7B	65118	R7	3.22346e-12	4.02473e-11
cg17567700	ENSG00000130487	KLHDC7B	-122766	L8	3.22346e-12	4.02473e-11
cg07661818	ENSG00000188001	TPRG1	-997156	L4	3.40641e-12	4.2385e-11
cg14310674	ENSG00000188001	TPRG1	-997129	L4	3.40641e-12	4.2385e-11
cg21919136	ENSG00000188001	TPRG1	-997149	L4	3.40641e-12	4.2385e-11
cg24550865	ENSG00000188001	TPRG1	-997281	L5	3.40641e-12	4.2385e-11
cg00884221	ENSG00000196503	ARL9	-585267	L8	3.79227e-12	4.70242e-11
cg01959562	ENSG00000196503	ARL9	-584913	L8	3.79227e-12	4.70242e-11
cg03357180	ENSG00000196503	ARL9	-584925	L8	3.79227e-12	4.70242e-11
cg19045644	ENSG00000196503	ARL9	-585108	L8	3.79227e-12	4.70242e-11
cg02353184	ENSG00000134470	IL15RA	-1434411	L6	3.84766e-12	4.75071e-11
cg14348658	ENSG00000134470	IL15RA	-223729	L4	3.84766e-12	4.75071e-11
cg16403307	ENSG00000134470	IL15RA	-223859	L4	3.84766e-12	4.75071e-11
cg19306474	ENSG00000134470	IL15RA	-223410	L4	3.84766e-12	4.75071e-11
cg21542094	ENSG00000134470	IL15RA	-223804	L4	3.84766e-12	4.75071e-11
cg16954458	ENSG00000165272	AQP3	-63625	L3	3.87002e-12	4.77423e-11
cg18366919	ENSG00000105122	RASAL3	218069	R5	4.0301e-12	4.96747e-11
cg04343794	ENSG00000186827	TNFRSF4	4586	R1	4.221e-12	5.18068e-11
cg06443533	ENSG00000186827	TNFRSF4	-32890	L4	4.221e-12	5.18068e-11
cg12469475	ENSG00000155849	ELMO1	2950305	R9	4.221e-12	5.18068e-11
cg14089984	ENSG00000186827	TNFRSF4	-32884	L4	4.221e-12	5.18068e-11
cg25594899	ENSG00000186827	TNFRSF4	-32692	L4	4.221e-12	5.18068e-11
cg02723904	ENSG00000169255	B3GALNT1	633901	R4	4.42075e-12	5.38922e-11
cg04008429	ENSG00000169255	B3GALNT1	634023	R4	4.42075e-12	5.38922e-11
cg10273210	ENSG00000169255	B3GALNT1	634004	R4	4.42075e-12	5.38922e-11
cg11075316	ENSG00000169255	B3GALNT1	633944	R4	4.42075e-12	5.38922e-11
cg11614451	ENSG00000169255	B3GALNT1	633940	R4	4.42075e-12	5.38922e-11
cg12479674	ENSG00000169255	B3GALNT1	633880	R4	4.42075e-12	5.38922e-11
cg13072057	ENSG00000169255	B3GALNT1	-31	L2	4.42075e-12	5.38922e-11
cg26433838	ENSG00000169255	B3GALNT1	633920	R4	4.42075e-12	5.38922e-11
cg02732804	ENSG00000184730	APOBR	430693	R7	4.57662e-12	5.57452e-11
cg12624667	ENSG00000168016	TRANK1	0	L1	4.68351e-12	5.69032e-11
cg20684180	ENSG00000168016	TRANK1	-1094045	L10	4.68351e-12	5.69032e-11
cg23881725	ENSG00000168016	TRANK1	-1094052	L10	4.68351e-12	5.69032e-11
cg25587223	ENSG00000179593	ALOX15B	36422	R1	4.69703e-12	5.70196e-11
cg04959815	ENSG00000166394	CYB5R2	0	L1	5.16572e-12	6.24469e-11
cg16281276	ENSG00000166394	CYB5R2	0	L1	5.16572e-12	6.24469e-11
cg20012915	ENSG00000166394	CYB5R2	0	L1	5.16572e-12	6.24469e-11
cg21433768	ENSG00000166394	CYB5R2	0	L1	5.16572e-12	6.24469e-11
cg26945996	ENSG00000166394	CYB5R2	413453	R3	5.16572e-12	6.24469e-11
cg18853435	ENSG00000158428	CATIP	-30326	L3	5.22511e-12	6.3112e-11
cg00063174	ENSG00000115009	CCL20	-53972	L2	5.39227e-12	6.50766e-11
cg21167628	ENSG00000142959	BEST4	-54782	L4	5.72787e-12	6.90692e-11
cg13899718	ENSG00000163154	TNFAIP8L2	181291	R8	5.93023e-12	7.14496e-11
cg00157796	ENSG00000164691	TAGAP	-124046	L2	6.10292e-12	7.33468e-11
cg09107912	ENSG00000164691	TAGAP	-123874	L2	6.10292e-12	7.33468e-11
cg12784241	ENSG00000164691	TAGAP	1052990	R9	6.10292e-12	7.33468e-11
cg03434624	ENSG00000196917	HCAR1	-165492	L5	6.31282e-12	7.58063e-11
cg03744440	ENSG00000092929	UNC13D	239196	R8	6.46321e-12	7.73551e-11
cg06390536	ENSG00000092929	UNC13D	239236	R8	6.46321e-12	7.73551e-11
cg12184886	ENSG00000092929	UNC13D	239275	R8	6.46321e-12	7.73551e-11
cg25032094	ENSG00000092929	UNC13D	239465	R8	6.46321e-12	7.73551e-11
cg04840356	ENSG00000144488	ESPNL	-713656	L8	6.66334e-12	7.92251e-11
cg06738242	ENSG00000144488	ESPNL	-713774	L8	6.66334e-12	7.92251e-11
cg10966876	ENSG00000144488	ESPNL	-713532	L8	6.66334e-12	7.92251e-11
cg10984625	ENSG00000144488	ESPNL	409123	R6	6.66334e-12	7.92251e-11
cg12440105	ENSG00000144488	ESPNL	-714199	L8	6.66334e-12	7.92251e-11
cg15579587	ENSG00000144488	ESPNL	408920	R6	6.66334e-12	7.92251e-11
cg26913248	ENSG00000144488	ESPNL	-713526	L8	6.66334e-12	7.92251e-11
cg27418586	ENSG00000144488	ESPNL	240877	R4	6.66334e-12	7.92251e-11
cg02353184	ENSG00000107485	GATA3	632777	R5	6.80524e-12	8.05147e-11
cg14098681	ENSG00000107485	GATA3	0	L1	6.80524e-12	8.05147e-11
cg14348658	ENSG00000107485	GATA3	1843459	R7	6.80524e-12	8.05147e-11
cg16403307	ENSG00000107485	GATA3	1843329	R7	6.80524e-12	8.05147e-11
cg19306474	ENSG00000107485	GATA3	1843778	R7	6.80524e-12	8.05147e-11
cg21542094	ENSG00000107485	GATA3	1843384	R7	6.80524e-12	8.05147e-11
cg02340541	ENSG00000172935	MRGPRF	320162	R5	7.45757e-12	8.80883e-11
cg12004787	ENSG00000172935	MRGPRF	-691694	L5	7.45757e-12	8.80883e-11
cg17150246	ENSG00000122223	CD244	-235392	L9	8.28836e-12	9.73061e-11
cg23651323	ENSG00000122223	CD244	-235460	L9	8.28836e-12	9.73061e-11
cg00703260	ENSG00000169442	CD52	271552	R10	8.31204e-12	9.73061e-11
cg04439623	ENSG00000123689	G0S2	2221154	R8	8.31204e-12	9.73061e-11
cg07766612	ENSG00000169442	CD52	271560	R10	8.31204e-12	9.73061e-11
cg09509183	ENSG00000123689	G0S2	-129888	L5	8.31204e-12	9.73061e-11
cg09936645	ENSG00000123689	G0S2	2221174	R8	8.31204e-12	9.73061e-11
cg12034118	ENSG00000123689	G0S2	-129751	L5	8.31204e-12	9.73061e-11
cg22029157	ENSG00000123689	G0S2	-129929	L5	8.31204e-12	9.73061e-11
cg22338127	ENSG00000123689	G0S2	-129836	L5	8.31204e-12	9.73061e-11
cg25204440	ENSG00000123689	G0S2	-129862	L5	8.31204e-12	9.73061e-11
cg14844588	ENSG00000179862	CITED4	543682	R9	8.65043e-12	1.01022e-10
cg23847109	ENSG00000179862	CITED4	543661	R9	8.65043e-12	1.01022e-10
cg26710722	ENSG00000179862	CITED4	543730	R9	8.65043e-12	1.01022e-10
cg09253931	ENSG00000177685	CRACR2B	0	L1	8.84981e-12	1.03017e-10
cg14230379	ENSG00000177685	CRACR2B	0	L1	8.84981e-12	1.03017e-10
cg25144276	ENSG00000177685	CRACR2B	0	L1	8.84981e-12	1.03017e-10
cg26795789	ENSG00000177685	CRACR2B	0	L1	8.84981e-12	1.03017e-10
cg18208707	ENSG00000167083	GNGT2	69833	R1	9.52938e-12	1.10838e-10
cg03477792	ENSG00000156234	CXCL13	613330	R3	9.69331e-12	1.12203e-10
cg06046430	ENSG00000156234	CXCL13	613370	R3	9.69331e-12	1.12203e-10
cg09691861	ENSG00000156234	CXCL13	562857	R3	9.69331e-12	1.12203e-10
cg11073571	ENSG00000156234	CXCL13	-445576	L4	9.69331e-12	1.12203e-10
cg11940149	ENSG00000156234	CXCL13	-445708	L4	9.69331e-12	1.12203e-10
cg22105702	ENSG00000156234	CXCL13	-445733	L4	9.69331e-12	1.12203e-10
cg09596116	ENSG00000188732	FAM221A	-2247156	L9	9.9162e-12	1.146e-10
cg12693702	ENSG00000188732	FAM221A	-2247809	L9	9.9162e-12	1.146e-10
cg02849695	ENSG00000158714	SLAMF8	-62677	L4	1.026e-11	1.18478e-10
cg01031441	ENSG00000118596	SLC16A7	-4601027	L9	1.09208e-11	1.25406e-10
cg01536987	ENSG00000133106	EPSTI1	-84	L1	1.09208e-11	1.25406e-10
cg12379940	ENSG00000133106	EPSTI1	-1381515	L8	1.09208e-11	1.25406e-10
cg18882819	ENSG00000133106	EPSTI1	-88	L1	1.09208e-11	1.25406e-10
cg19915711	ENSG00000133106	EPSTI1	-13	L1	1.09208e-11	1.25406e-10
cg22125968	ENSG00000133106	EPSTI1	-64	L1	1.09208e-11	1.25406e-10
cg22905097	ENSG00000133106	EPSTI1	0	L1	1.09208e-11	1.25406e-10
cg01783706	ENSG00000135472	FAIM2	520686	R10	1.10765e-11	1.26092e-10
cg03020208	ENSG00000135472	FAIM2	-56961	L3	1.10765e-11	1.26092e-10
cg04669574	ENSG00000135472	FAIM2	0	L1	1.10765e-11	1.26092e-10
cg06947913	ENSG00000135472	FAIM2	0	L1	1.10765e-11	1.26092e-10
cg08266366	ENSG00000135472	FAIM2	-56997	L3	1.10765e-11	1.26092e-10
cg09865760	ENSG00000135472	FAIM2	520784	R10	1.10765e-11	1.26092e-10
cg11303127	ENSG00000135472	FAIM2	519870	R10	1.10765e-11	1.26092e-10
cg18486102	ENSG00000135472	FAIM2	0	L1	1.10765e-11	1.26092e-10
cg24965937	ENSG00000135472	FAIM2	328688	R8	1.10765e-11	1.26092e-10
cg25147139	ENSG00000135472	FAIM2	519959	R10	1.10765e-11	1.26092e-10
cg26328335	ENSG00000135472	FAIM2	-56839	L3	1.10765e-11	1.26092e-10
cg18873530	ENSG00000104804	TULP2	68557	R3	1.13591e-11	1.29208e-10
cg06235973	ENSG00000132000	PODNL1	-119414	L7	1.14273e-11	1.29881e-10
cg00157796	ENSG00000092820	EZR	-349830	L4	1.23697e-11	1.40261e-10
cg09107912	ENSG00000092820	EZR	-349658	L4	1.23697e-11	1.40261e-10
cg12784241	ENSG00000092820	EZR	784263	R7	1.23697e-11	1.40261e-10
cg00519002	ENSG00000125144	MT1G	41303	R5	1.25814e-11	1.40565e-10
cg00809164	ENSG00000125144	MT1G	49592	R6	1.25814e-11	1.40565e-10
cg01110759	ENSG00000125144	MT1G	28254	R3	1.25814e-11	1.40565e-10
cg02803037	ENSG00000125144	MT1G	-180	L1	1.25814e-11	1.40565e-10
cg02898915	ENSG00000125144	MT1G	23131	R3	1.25814e-11	1.40565e-10
cg03015433	ENSG00000125144	MT1G	77530	R7	1.25814e-11	1.40565e-10
cg04436255	ENSG00000125144	MT1G	28457	R3	1.25814e-11	1.40565e-10
cg05581701	ENSG00000125144	MT1G	34318	R4	1.25814e-11	1.40565e-10
cg05799507	ENSG00000125144	MT1G	23418	R3	1.25814e-11	1.40565e-10
cg06182274	ENSG00000125144	MT1G	23056	R3	1.25814e-11	1.40565e-10
cg06213463	ENSG00000125144	MT1G	77426	R7	1.25814e-11	1.40565e-10
cg07602841	ENSG00000125144	MT1G	-166	L1	1.25814e-11	1.40565e-10
cg07791866	ENSG00000125144	MT1G	-16	L1	1.25814e-11	1.40565e-10
cg09137696	ENSG00000125144	MT1G	28226	R3	1.25814e-11	1.40565e-10
cg09477740	ENSG00000125144	MT1G	23436	R3	1.25814e-11	1.40565e-10
cg10506097	ENSG00000125144	MT1G	49285	R6	1.25814e-11	1.40565e-10
cg16158681	ENSG00000125144	MT1G	77532	R7	1.25814e-11	1.40565e-10
cg18438944	ENSG00000125144	MT1G	28116	R3	1.25814e-11	1.40565e-10
cg27334900	ENSG00000125144	MT1G	23306	R3	1.25814e-11	1.40565e-10
cg18235000	ENSG00000120899	PTK2B	796167	R4	1.27965e-11	1.42638e-10
cg23316449	ENSG00000100767	PAPLN	148	L1	1.27965e-11	1.42638e-10
cg23460950	ENSG00000120899	PTK2B	-155604	L4	1.27965e-11	1.42638e-10
cg19471591	ENSG00000169169	CPT1C	0	L1	1.28691e-11	1.43115e-10
cg19538614	ENSG00000169169	CPT1C	0	L1	1.28691e-11	1.43115e-10
cg20727114	ENSG00000169169	CPT1C	33	L1	1.28691e-11	1.43115e-10
cg03434624	ENSG00000255398	HCAR3	-179443	L6	1.30032e-11	1.44496e-10
cg04253876	ENSG00000163803	PLB1	-1586749	L9	1.33127e-11	1.47143e-10
cg07285673	ENSG00000163803	PLB1	-470975	L6	1.33127e-11	1.47143e-10
cg09695033	ENSG00000163803	PLB1	-470979	L6	1.33127e-11	1.47143e-10
cg13257636	ENSG00000163803	PLB1	-471100	L6	1.33127e-11	1.47143e-10
cg23255835	ENSG00000163803	PLB1	-471112	L6	1.33127e-11	1.47143e-10
cg23428985	ENSG00000163803	PLB1	-471104	L6	1.33127e-11	1.47143e-10
cg25737323	ENSG00000163803	PLB1	-471091	L6	1.33127e-11	1.47143e-10
cg06270661	ENSG00000136244	IL6	1182998	R4	1.36938e-11	1.50663e-10
cg11124364	ENSG00000136244	IL6	2952655	R10	1.36938e-11	1.50663e-10
cg18505401	ENSG00000136244	IL6	2952935	R10	1.36938e-11	1.50663e-10
cg21657955	ENSG00000136244	IL6	2952927	R10	1.36938e-11	1.50663e-10
cg25184481	ENSG00000136244	IL6	2952504	R10	1.36938e-11	1.50663e-10
cg27341472	ENSG00000136244	IL6	2952913	R10	1.36938e-11	1.50663e-10
cg07041470	ENSG00000012779	ALOX5	-1110286	L10	1.38492e-11	1.52026e-10
cg20045492	ENSG00000012779	ALOX5	-1110587	L10	1.38492e-11	1.52026e-10
cg23302570	ENSG00000115919	KYNU	4096624	R2	1.38492e-11	1.52026e-10
cg10146267	ENSG00000142677	IL22RA1	-44234	L2	1.39905e-11	1.53111e-10
cg11337018	ENSG00000142677	IL22RA1	-44313	L2	1.39905e-11	1.53111e-10
cg12394377	ENSG00000142677	IL22RA1	-44587	L2	1.39905e-11	1.53111e-10
cg21273275	ENSG00000142677	IL22RA1	-178697	L3	1.39905e-11	1.53111e-10
cg01088572	ENSG00000164440	TXLNB	-3009782	L5	1.40856e-11	1.5357e-10
cg04628434	ENSG00000164440	TXLNB	-3009784	L5	1.40856e-11	1.5357e-10
cg10363975	ENSG00000164440	TXLNB	-3009761	L5	1.40856e-11	1.5357e-10
cg13072241	ENSG00000164440	TXLNB	-3009672	L5	1.40856e-11	1.5357e-10
cg20488280	ENSG00000164440	TXLNB	-3009767	L5	1.40856e-11	1.5357e-10
cg19841506	ENSG00000182557	SPNS3	-250552	L10	1.44035e-11	1.56131e-10
cg00642209	ENSG00000101347	SAMHD1	0	L1	1.44069e-11	1.56131e-10
cg06097592	ENSG00000101347	SAMHD1	0	L1	1.44069e-11	1.56131e-10
cg10804363	ENSG00000101347	SAMHD1	-60	L1	1.44069e-11	1.56131e-10
cg12099051	ENSG00000101347	SAMHD1	-131	L1	1.44069e-11	1.56131e-10
cg18660345	ENSG00000101347	SAMHD1	348635	R7	1.44069e-11	1.56131e-10
cg22583967	ENSG00000101347	SAMHD1	-134	L1	1.44069e-11	1.56131e-10
cg23888977	ENSG00000101347	SAMHD1	-86	L1	1.44069e-11	1.56131e-10
cg23497704	ENSG00000111344	RASAL1	-335989	L10	1.49864e-11	1.62289e-10
cg09160477	ENSG00000127084	FGD3	-22394	L2	1.52419e-11	1.64563e-10
cg10272601	ENSG00000127084	FGD3	-148627	L4	1.52419e-11	1.64563e-10
cg13864868	ENSG00000127084	FGD3	-22280	L2	1.52419e-11	1.64563e-10
cg14105409	ENSG00000127084	FGD3	-22235	L2	1.52419e-11	1.64563e-10
cg07595663	ENSG00000164078	MST1R	-250745	L5	1.5589e-11	1.67809e-10
cg11663600	ENSG00000164078	MST1R	-109	L1	1.5589e-11	1.67809e-10
cg18129748	ENSG00000164078	MST1R	-101	L1	1.5589e-11	1.67809e-10
cg24308560	ENSG00000164078	MST1R	-118	L1	1.5589e-11	1.67809e-10
cg01105494	ENSG00000116824	CD2	-1416055	L10	1.59439e-11	1.70991e-10
cg10442913	ENSG00000116824	CD2	381741	R3	1.59439e-11	1.70991e-10
cg11342277	ENSG00000116824	CD2	381452	R3	1.59439e-11	1.70991e-10
cg16240368	ENSG00000116824	CD2	-1416233	L10	1.59439e-11	1.70991e-10
cg20420826	ENSG00000116824	CD2	381758	R3	1.59439e-11	1.70991e-10
cg23511432	ENSG00000146013	GFRA3	0	L1	1.63118e-11	1.74807e-10
cg03824617	ENSG00000178199	ZC3H12D	2847816	R7	1.6491e-11	1.76074e-10
cg10197432	ENSG00000178199	ZC3H12D	2847810	R7	1.6491e-11	1.76074e-10
cg25770340	ENSG00000178199	ZC3H12D	2847800	R7	1.6491e-11	1.76074e-10
cg27641136	ENSG00000178199	ZC3H12D	2847894	R7	1.6491e-11	1.76074e-10
cg23302570	ENSG00000121966	CXCR4	-2662865	L5	1.6491e-11	1.76074e-10
cg01562385	ENSG00000130164	LDLR	501938	R10	1.74439e-11	1.857e-10
cg07434260	ENSG00000130164	LDLR	502000	R10	1.74439e-11	1.857e-10
cg08148553	ENSG00000130164	LDLR	502016	R10	1.74439e-11	1.857e-10
cg27104822	ENSG00000130164	LDLR	501952	R10	1.74439e-11	1.857e-10
cg09072162	ENSG00000006555	TTC22	-238183	L5	2.06136e-11	2.18959e-10
cg22130834	ENSG00000006555	TTC22	-49	L1	2.06136e-11	2.18959e-10
cg26666107	ENSG00000006555	TTC22	-238076	L5	2.06136e-11	2.18959e-10
cg22130834	ENSG00000162391	FAM151A	-177816	L7	2.15016e-11	2.28224e-10
cg15440688	ENSG00000100721	AL139020.1	938645	R6	2.26122e-11	2.39836e-10
cg04948524	ENSG00000137757	CASP5	-1995662	L8	2.3121e-11	2.44693e-10
cg21958798	ENSG00000137757	CASP5	-1996189	L8	2.3121e-11	2.44693e-10
cg23573913	ENSG00000137757	CASP5	-1995850	L8	2.3121e-11	2.44693e-10
cg02033258	ENSG00000164400	CSF2	-181397	L2	2.46706e-11	2.57556e-10
cg04206517	ENSG00000164400	CSF2	61712	R2	2.46706e-11	2.57556e-10
cg04518342	ENSG00000164400	CSF2	-181242	L2	2.46706e-11	2.57556e-10
cg09877947	ENSG00000164400	CSF2	-181423	L2	2.46706e-11	2.57556e-10
cg11843238	ENSG00000164400	CSF2	-181327	L2	2.46706e-11	2.57556e-10
cg18301423	ENSG00000164400	CSF2	-181354	L2	2.46706e-11	2.57556e-10
cg19986872	ENSG00000164400	CSF2	61707	R2	2.46706e-11	2.57556e-10
cg22638593	ENSG00000164400	CSF2	-181395	L2	2.46706e-11	2.57556e-10
cg05093169	ENSG00000171631	P2RY6	1020146	R8	2.46752e-11	2.57556e-10
cg08876932	ENSG00000171631	P2RY6	1020000	R8	2.46752e-11	2.57556e-10
cg11110643	ENSG00000171631	P2RY6	46413	R1	2.46752e-11	2.57556e-10
cg11334771	ENSG00000171631	P2RY6	1020210	R8	2.46752e-11	2.57556e-10
cg14318946	ENSG00000171631	P2RY6	46236	R1	2.46752e-11	2.57556e-10
cg16872520	ENSG00000171631	P2RY6	46424	R1	2.46752e-11	2.57556e-10
cg16922279	ENSG00000171631	P2RY6	1020108	R8	2.46752e-11	2.57556e-10
cg24235904	ENSG00000171631	P2RY6	46381	R1	2.46752e-11	2.57556e-10
cg24530250	ENSG00000171631	P2RY6	1019948	R8	2.46752e-11	2.57556e-10
cg26046204	ENSG00000171631	P2RY6	46378	R1	2.46752e-11	2.57556e-10
cg26571618	ENSG00000171631	P2RY6	46241	R1	2.46752e-11	2.57556e-10
cg02631462	ENSG00000011422	PLAUR	-150156	L5	2.52312e-11	2.61847e-10
cg08561856	ENSG00000011422	PLAUR	-150245	L5	2.52312e-11	2.61847e-10
cg12768605	ENSG00000011422	PLAUR	-150251	L5	2.52312e-11	2.61847e-10
cg14733720	ENSG00000011422	PLAUR	-150304	L5	2.52312e-11	2.61847e-10
cg14931230	ENSG00000011422	PLAUR	-150201	L5	2.52312e-11	2.61847e-10
cg15634398	ENSG00000011422	PLAUR	-150203	L5	2.52312e-11	2.61847e-10
cg17711567	ENSG00000011422	PLAUR	-150308	L5	2.52312e-11	2.61847e-10
cg25732462	ENSG00000011422	PLAUR	-150198	L5	2.52312e-11	2.61847e-10
cg02571816	ENSG00000099337	KCNK6	63105	R4	2.55138e-11	2.63607e-10
cg09515953	ENSG00000099337	KCNK6	63128	R4	2.55138e-11	2.63607e-10
cg10154122	ENSG00000099337	KCNK6	55628	R4	2.55138e-11	2.63607e-10
cg13564825	ENSG00000099337	KCNK6	63282	R4	2.55138e-11	2.63607e-10
cg22557662	ENSG00000099337	KCNK6	63109	R4	2.55138e-11	2.63607e-10
cg27176870	ENSG00000099337	KCNK6	55553	R4	2.55138e-11	2.63607e-10
cg06302118	ENSG00000110934	BIN2	-67203	L3	2.56563e-11	2.63607e-10
cg12193731	ENSG00000110934	BIN2	-582458	L8	2.56563e-11	2.63607e-10
cg17204394	ENSG00000110934	BIN2	-66874	L3	2.56563e-11	2.63607e-10
cg22541911	ENSG00000110934	BIN2	-67012	L3	2.56563e-11	2.63607e-10
cg25158678	ENSG00000110934	BIN2	-66909	L3	2.56563e-11	2.63607e-10
cg26221410	ENSG00000110934	BIN2	-67367	L3	2.56563e-11	2.63607e-10
cg26372400	ENSG00000110934	BIN2	-582469	L8	2.56563e-11	2.63607e-10
cg26865127	ENSG00000110934	BIN2	-66925	L3	2.56563e-11	2.63607e-10
cg01156550	ENSG00000183734	ASCL2	-568	L1	2.68244e-11	2.71172e-10
cg02646491	ENSG00000183734	ASCL2	-598527	L8	2.68244e-11	2.71172e-10
cg03947814	ENSG00000183734	ASCL2	-598236	L8	2.68244e-11	2.71172e-10
cg04251368	ENSG00000183734	ASCL2	-598404	L8	2.68244e-11	2.71172e-10
cg04457979	ENSG00000183734	ASCL2	-598464	L8	2.68244e-11	2.71172e-10
cg05290058	ENSG00000183734	ASCL2	-598368	L8	2.68244e-11	2.71172e-10
cg05309948	ENSG00000183734	ASCL2	-264	L1	2.68244e-11	2.71172e-10
cg07333715	ENSG00000183734	ASCL2	-508	L1	2.68244e-11	2.71172e-10
cg07592963	ENSG00000183734	ASCL2	-598466	L8	2.68244e-11	2.71172e-10
cg08246619	ENSG00000183734	ASCL2	-598271	L8	2.68244e-11	2.71172e-10
cg08771706	ENSG00000183734	ASCL2	-598211	L8	2.68244e-11	2.71172e-10
cg09502866	ENSG00000183734	ASCL2	-598290	L8	2.68244e-11	2.71172e-10
cg09554951	ENSG00000183734	ASCL2	-598542	L8	2.68244e-11	2.71172e-10
cg13081704	ENSG00000183734	ASCL2	-598274	L8	2.68244e-11	2.71172e-10
cg13330341	ENSG00000183734	ASCL2	-442	L1	2.68244e-11	2.71172e-10
cg13885561	ENSG00000183734	ASCL2	-598206	L8	2.68244e-11	2.71172e-10
cg14308479	ENSG00000183734	ASCL2	-494	L1	2.68244e-11	2.71172e-10
cg17239974	ENSG00000183734	ASCL2	-598446	L8	2.68244e-11	2.71172e-10
cg20250981	ENSG00000183734	ASCL2	-598461	L8	2.68244e-11	2.71172e-10
cg21063716	ENSG00000183734	ASCL2	-604	L1	2.68244e-11	2.71172e-10
cg24780501	ENSG00000183734	ASCL2	-598267	L8	2.68244e-11	2.71172e-10
cg26457809	ENSG00000183734	ASCL2	-598434	L8	2.68244e-11	2.71172e-10
cg26601317	ENSG00000183734	ASCL2	-598392	L8	2.68244e-11	2.71172e-10
cg00700007	ENSG00000189134	NKAPL	391733	R7	2.75752e-11	2.75601e-10
cg01031101	ENSG00000189134	NKAPL	5	L1	2.75752e-11	2.75601e-10
cg07138603	ENSG00000189134	NKAPL	391711	R7	2.75752e-11	2.75601e-10
cg09523275	ENSG00000189134	NKAPL	3	L1	2.75752e-11	2.75601e-10
cg10253847	ENSG00000189134	NKAPL	11	L1	2.75752e-11	2.75601e-10
cg11206041	ENSG00000189134	NKAPL	391696	R7	2.75752e-11	2.75601e-10
cg12560527	ENSG00000189134	NKAPL	40218	R2	2.75752e-11	2.75601e-10
cg14334286	ENSG00000189134	NKAPL	391718	R7	2.75752e-11	2.75601e-10
cg17384889	ENSG00000189134	NKAPL	28	L1	2.75752e-11	2.75601e-10
cg18694169	ENSG00000189134	NKAPL	17	L1	2.75752e-11	2.75601e-10
cg18798248	ENSG00000189134	NKAPL	391636	R7	2.75752e-11	2.75601e-10
cg23460835	ENSG00000189134	NKAPL	391693	R7	2.75752e-11	2.75601e-10
cg04842146	ENSG00000164695	CHMP4C	-2425305	L3	2.76059e-11	2.75601e-10
cg09506473	ENSG00000164695	CHMP4C	-4310233	L10	2.76059e-11	2.75601e-10
cg16468773	ENSG00000164695	CHMP4C	13	R1	2.76059e-11	2.75601e-10
cg17480760	ENSG00000164695	CHMP4C	-3679144	L8	2.76059e-11	2.75601e-10
cg21671806	ENSG00000164695	CHMP4C	-2425280	L3	2.76059e-11	2.75601e-10
cg23649708	ENSG00000164695	CHMP4C	-2425298	L3	2.76059e-11	2.75601e-10
cg03414321	ENSG00000101336	HCK	0	L1	2.85159e-11	2.83705e-10
cg08101407	ENSG00000101336	HCK	-88639	L3	2.85159e-11	2.83705e-10
cg11393847	ENSG00000101336	HCK	0	L1	2.85159e-11	2.83705e-10
cg15382497	ENSG00000101336	HCK	0	L1	2.85159e-11	2.83705e-10
cg17116120	ENSG00000101336	HCK	414308	R10	2.85159e-11	2.83705e-10
cg00265863	ENSG00000130775	THEMIS2	-73151	L4	2.8995e-11	2.87285e-10
cg00563229	ENSG00000130775	THEMIS2	-72949	L4	2.8995e-11	2.87285e-10
cg06352370	ENSG00000130775	THEMIS2	-73168	L4	2.8995e-11	2.87285e-10
cg20809881	ENSG00000130775	THEMIS2	-72905	L4	2.8995e-11	2.87285e-10
cg24091371	ENSG00000130775	THEMIS2	-73214	L4	2.8995e-11	2.87285e-10
cg24311947	ENSG00000130775	THEMIS2	-73212	L4	2.8995e-11	2.87285e-10
cg03336678	ENSG00000144659	SLC25A38	-1108592	L9	2.96461e-11	2.92532e-10
cg07863244	ENSG00000144659	SLC25A38	-1108598	L9	2.96461e-11	2.92532e-10
cg08206536	ENSG00000144659	SLC25A38	116	L1	2.96461e-11	2.92532e-10
cg12534466	ENSG00000144659	SLC25A38	46	L1	2.96461e-11	2.92532e-10
cg14999291	ENSG00000144659	SLC25A38	101	L1	2.96461e-11	2.92532e-10
cg17536784	ENSG00000144659	SLC25A38	-1108601	L9	2.96461e-11	2.92532e-10
cg20806180	ENSG00000128394	APOBEC3F	-400884	L9	3.06496e-11	3.02022e-10
cg27610821	ENSG00000128394	APOBEC3F	338875	R10	3.06496e-11	3.02022e-10
cg07137845	ENSG00000013297	CLDN11	166	L1	3.22175e-11	3.15536e-10
cg07139301	ENSG00000013297	CLDN11	-573684	L5	3.22175e-11	3.15536e-10
cg07434518	ENSG00000013297	CLDN11	324	L1	3.22175e-11	3.15536e-10
cg11145160	ENSG00000013297	CLDN11	373	L1	3.22175e-11	3.15536e-10
cg14768785	ENSG00000013297	CLDN11	-1993993	L10	3.22175e-11	3.15536e-10
cg14777768	ENSG00000013297	CLDN11	-573742	L5	3.22175e-11	3.15536e-10
cg21474897	ENSG00000013297	CLDN11	162	L1	3.22175e-11	3.15536e-10
cg24302235	ENSG00000013297	CLDN11	-573550	L5	3.22175e-11	3.15536e-10
cg03340715	ENSG00000101276	SLC52A3	-408744	L5	3.22176e-11	3.15536e-10
cg05852143	ENSG00000139193	CD27	1013915	R8	3.3491e-11	3.27121e-10
cg06947082	ENSG00000139193	CD27	134281	R4	3.3491e-11	3.27121e-10
cg25347264	ENSG00000139193	CD27	1013811	R8	3.3491e-11	3.27121e-10
cg26924496	ENSG00000139193	CD27	1014079	R8	3.3491e-11	3.27121e-10
cg00642209	ENSG00000101342	TLDC2	-57619	L2	3.78221e-11	3.65962e-10
cg06097592	ENSG00000101342	TLDC2	-57602	L2	3.78221e-11	3.65962e-10
cg10804363	ENSG00000101342	TLDC2	-57726	L2	3.78221e-11	3.65962e-10
cg12099051	ENSG00000101342	TLDC2	-57797	L2	3.78221e-11	3.65962e-10
cg18660345	ENSG00000101342	TLDC2	334983	R6	3.78221e-11	3.65962e-10
cg22583967	ENSG00000101342	TLDC2	-57800	L2	3.78221e-11	3.65962e-10
cg23888977	ENSG00000101342	TLDC2	-57752	L2	3.78221e-11	3.65962e-10
cg03001832	ENSG00000109854	HTATIP2	57	L1	3.78223e-11	3.65962e-10
cg11095319	ENSG00000109854	HTATIP2	1121366	R3	3.78223e-11	3.65962e-10
cg13205384	ENSG00000109854	HTATIP2	-1809235	L5	3.78223e-11	3.65962e-10
cg13663300	ENSG00000109854	HTATIP2	-2283144	L8	3.78223e-11	3.65962e-10
cg20634738	ENSG00000109854	HTATIP2	-1809353	L5	3.78223e-11	3.65962e-10
cg25533556	ENSG00000109854	HTATIP2	0	L1	3.78223e-11	3.65962e-10
cg25938977	ENSG00000109854	HTATIP2	-2283035	L8	3.78223e-11	3.65962e-10
cg27223727	ENSG00000162747	FCGR3B	364488	R7	3.97228e-11	3.84093e-10
cg06804210	ENSG00000172116	CD8B	5512	R1	4.06341e-11	3.92118e-10
cg12606911	ENSG00000172116	CD8B	5834	R1	4.06341e-11	3.92118e-10
cg13535212	ENSG00000172116	CD8B	-1591110	L10	4.06341e-11	3.92118e-10
cg20931973	ENSG00000203797	DDO	33140	R1	4.13069e-11	3.98125e-10
cg06847624	ENSG00000146094	DOK3	101235	R6	4.13117e-11	3.98125e-10
cg18853435	ENSG00000163464	CXCR1	-231430	L9	4.13856e-11	3.9857e-10
cg03434624	ENSG00000182782	HCAR2	-192992	L7	4.17599e-11	4.01908e-10
cg03824617	ENSG00000135604	STX11	-2410606	L8	4.26998e-11	4.09862e-10
cg10197432	ENSG00000135604	STX11	-2410612	L8	4.26998e-11	4.09862e-10
cg25770340	ENSG00000135604	STX11	-2410622	L8	4.26998e-11	4.09862e-10
cg27641136	ENSG00000135604	STX11	-2410528	L8	4.26998e-11	4.09862e-10
cg16490176	ENSG00000122861	PLAU	0	L1	4.41335e-11	4.2278e-10
cg23318713	ENSG00000122861	PLAU	0	L1	4.41335e-11	4.2278e-10
cg26457761	ENSG00000122861	PLAU	0	L1	4.41335e-11	4.2278e-10
cg02233559	ENSG00000132965	ALOX5AP	1994288	R7	4.56142e-11	4.35521e-10
cg11126134	ENSG00000132965	ALOX5AP	-141740	L2	4.56142e-11	4.35521e-10
cg18682423	ENSG00000132965	ALOX5AP	1994334	R7	4.56142e-11	4.35521e-10
cg20752818	ENSG00000132965	ALOX5AP	1994400	R7	4.56142e-11	4.35521e-10
cg21789898	ENSG00000132965	ALOX5AP	1994368	R7	4.56142e-11	4.35521e-10
cg01512589	ENSG00000165140	FBP1	-876985	L3	4.66282e-11	4.40379e-10
cg05347878	ENSG00000165140	FBP1	-1381699	L4	4.66282e-11	4.40379e-10
cg10272601	ENSG00000165140	FBP1	1418267	R9	4.66282e-11	4.40379e-10
cg11659501	ENSG00000111058	ACSS3	0	L1	4.66282e-11	4.40379e-10
cg14018731	ENSG00000165140	FBP1	-1381804	L4	4.66282e-11	4.40379e-10
cg19113375	ENSG00000165140	FBP1	-1381819	L4	4.66282e-11	4.40379e-10
cg23614791	ENSG00000111058	ACSS3	0	L1	4.66282e-11	4.40379e-10
cg01416891	ENSG00000187553	CYP26C1	0	L1	4.68411e-11	4.40379e-10
cg04413153	ENSG00000187553	CYP26C1	371825	R2	4.68411e-11	4.40379e-10
cg09721427	ENSG00000187553	CYP26C1	371851	R2	4.68411e-11	4.40379e-10
cg12486537	ENSG00000187553	CYP26C1	1427523	R9	4.68411e-11	4.40379e-10
cg14283380	ENSG00000187553	CYP26C1	371303	R2	4.68411e-11	4.40379e-10
cg18080906	ENSG00000187553	CYP26C1	-2808	L2	4.68411e-11	4.40379e-10
cg19902394	ENSG00000187553	CYP26C1	1427467	R9	4.68411e-11	4.40379e-10
cg26448681	ENSG00000187553	CYP26C1	1427505	R9	4.68411e-11	4.40379e-10
cg01083689	ENSG00000028137	TNFRSF1B	-408971	L3	4.68851e-11	4.40379e-10
cg02952361	ENSG00000124772	CPNE5	352889	R7	4.68851e-11	4.40379e-10
cg04779720	ENSG00000028137	TNFRSF1B	307670	R6	4.68851e-11	4.40379e-10
cg12173498	ENSG00000124772	CPNE5	352786	R7	4.68851e-11	4.40379e-10
cg17935811	ENSG00000028137	TNFRSF1B	-409406	L3	4.68851e-11	4.40379e-10
cg20390613	ENSG00000028137	TNFRSF1B	-409120	L3	4.68851e-11	4.40379e-10
cg26249450	ENSG00000124772	CPNE5	352818	R7	4.68851e-11	4.40379e-10
cg26887379	ENSG00000028137	TNFRSF1B	-408701	L3	4.68851e-11	4.40379e-10
cg26917873	ENSG00000028137	TNFRSF1B	-408760	L3	4.68851e-11	4.40379e-10
cg26937389	ENSG00000028137	TNFRSF1B	-408740	L3	4.68851e-11	4.40379e-10
cg00516222	ENSG00000185862	EVI2B	1680991	R16	4.87227e-11	4.56452e-10
cg13726682	ENSG00000185862	EVI2B	-77182	L5	4.87227e-11	4.56452e-10
cg26035171	ENSG00000185862	EVI2B	925322	R9	4.87227e-11	4.56452e-10
cg26094122	ENSG00000185862	EVI2B	925422	R9	4.87227e-11	4.56452e-10
cg00265863	ENSG00000169403	PTAFR	187327	R2	4.89909e-11	4.57186e-10
cg00563229	ENSG00000169403	PTAFR	187529	R2	4.89909e-11	4.57186e-10
cg06352370	ENSG00000169403	PTAFR	187310	R2	4.89909e-11	4.57186e-10
cg20809881	ENSG00000169403	PTAFR	187573	R2	4.89909e-11	4.57186e-10
cg24091371	ENSG00000169403	PTAFR	187264	R2	4.89909e-11	4.57186e-10
cg24311947	ENSG00000169403	PTAFR	187266	R2	4.89909e-11	4.57186e-10
cg08983217	ENSG00000198885	ITPRIPL1	0	L1	4.98042e-11	4.62981e-10
cg11270393	ENSG00000198885	ITPRIPL1	50	L1	4.98042e-11	4.62981e-10
cg13997864	ENSG00000198885	ITPRIPL1	85	L1	4.98042e-11	4.62981e-10
cg17932631	ENSG00000198885	ITPRIPL1	206	L1	4.98042e-11	4.62981e-10
cg18720905	ENSG00000198885	ITPRIPL1	209	L1	4.98042e-11	4.62981e-10
cg21542793	ENSG00000198885	ITPRIPL1	209177	R7	4.98042e-11	4.62981e-10
cg00562243	ENSG00000141371	C17orf64	-980257	L5	5.04932e-11	4.6758e-10
cg07482936	ENSG00000141371	C17orf64	-979847	L5	5.04932e-11	4.6758e-10
cg09695735	ENSG00000141371	C17orf64	0	L1	5.04932e-11	4.6758e-10
cg10179315	ENSG00000141371	C17orf64	0	L1	5.04932e-11	4.6758e-10
cg14685095	ENSG00000141371	C17orf64	-980200	L5	5.04932e-11	4.6758e-10
cg17473382	ENSG00000141371	C17orf64	-980310	L5	5.04932e-11	4.6758e-10
cg19841506	ENSG00000183018	AC118754.1	-199725	L9	5.11891e-11	4.73721e-10
cg27223727	ENSG00000072694	FCGR2B	404439	R8	5.17536e-11	4.78638e-10
cg01971137	ENSG00000125430	HS3ST3B1	1207	L1	5.23241e-11	4.8237e-10
cg02436788	ENSG00000125430	HS3ST3B1	-992367	L3	5.23241e-11	4.8237e-10
cg17091361	ENSG00000125430	HS3ST3B1	-992354	L3	5.23241e-11	4.8237e-10
cg21375928	ENSG00000125430	HS3ST3B1	-992248	L3	5.23241e-11	4.8237e-10
cg25023058	ENSG00000125430	HS3ST3B1	-992369	L3	5.23241e-11	4.8237e-10
cg14845282	ENSG00000170819	BFSP2	2038244	R11	5.43344e-11	4.99946e-10
cg18413131	ENSG00000170819	BFSP2	2038140	R11	5.43344e-11	4.99946e-10
cg20804831	ENSG00000170819	BFSP2	2038258	R11	5.43344e-11	4.99946e-10
cg06571407	ENSG00000100985	MMP9	-101622	L4	5.49685e-11	5.05137e-10
cg22232207	ENSG00000100985	MMP9	-101624	L4	5.49685e-11	5.05137e-10
cg17150246	ENSG00000158869	FCER1G	116952	R10	5.52702e-11	5.06942e-10
cg23651323	ENSG00000158869	FCER1G	116884	R10	5.52702e-11	5.06942e-10
cg27223727	ENSG00000158869	FCER1G	-38006	L5	5.52702e-11	5.06942e-10
cg08747777	ENSG00000103034	NDRG4	-6608626	L7	5.61853e-11	5.15008e-10
cg04963424	ENSG00000123329	ARHGAP9	-131047	L8	5.71151e-11	5.22867e-10
cg14494721	ENSG00000123329	ARHGAP9	-131038	L8	5.71151e-11	5.22867e-10
cg06188670	ENSG00000050165	DKK3	0	L1	5.90201e-11	5.36229e-10
cg11854154	ENSG00000050165	DKK3	1512518	R10	5.90201e-11	5.36229e-10
cg12318400	ENSG00000050165	DKK3	1512492	R10	5.90201e-11	5.36229e-10
cg12685539	ENSG00000050165	DKK3	1512650	R10	5.90201e-11	5.36229e-10
cg13177786	ENSG00000050165	DKK3	1512552	R10	5.90201e-11	5.36229e-10
cg13216057	ENSG00000050165	DKK3	0	L1	5.90201e-11	5.36229e-10
cg15461888	ENSG00000050165	DKK3	1512502	R10	5.90201e-11	5.36229e-10
cg16652651	ENSG00000050165	DKK3	1512490	R10	5.90201e-11	5.36229e-10
cg18768414	ENSG00000050165	DKK3	0	L1	5.90201e-11	5.36229e-10
cg19665644	ENSG00000050165	DKK3	-999157	L5	5.90201e-11	5.36229e-10
cg19867649	ENSG00000050165	DKK3	0	L1	5.90201e-11	5.36229e-10
cg23100152	ENSG00000050165	DKK3	1512495	R10	5.90201e-11	5.36229e-10
cg05180443	ENSG00000108846	ABCC3	165582	R6	6.40585e-11	5.77646e-10
cg05942574	ENSG00000108846	ABCC3	75032	R1	6.40585e-11	5.77646e-10
cg06818777	ENSG00000108846	ABCC3	165516	R6	6.40585e-11	5.77646e-10
cg10421979	ENSG00000108846	ABCC3	165815	R6	6.40585e-11	5.77646e-10
cg15880760	ENSG00000108846	ABCC3	165846	R6	6.40585e-11	5.77646e-10
cg16643152	ENSG00000167600	CYP2S1	198	L1	6.40585e-11	5.77646e-10
cg17693865	ENSG00000167600	CYP2S1	299	L1	6.40585e-11	5.77646e-10
cg19046826	ENSG00000108846	ABCC3	165839	R6	6.40585e-11	5.77646e-10
cg19961043	ENSG00000108846	ABCC3	165705	R6	6.40585e-11	5.77646e-10
cg21117476	ENSG00000167600	CYP2S1	195	L1	6.40585e-11	5.77646e-10
cg22571038	ENSG00000108846	ABCC3	126666	R4	6.40585e-11	5.77646e-10
cg22627841	ENSG00000108846	ABCC3	165878	R7	6.40585e-11	5.77646e-10
cg06596543	ENSG00000161405	IKZF3	90064	R5	6.54716e-11	5.89285e-10
cg16293631	ENSG00000161405	IKZF3	-40	L1	6.54716e-11	5.89285e-10
cg27613455	ENSG00000161405	IKZF3	-78	L1	6.54716e-11	5.89285e-10
cg09509183	ENSG00000117595	IRF6	-103	L1	6.9896e-11	6.27154e-10
cg12034118	ENSG00000117595	IRF6	0	L1	6.9896e-11	6.27154e-10
cg22029157	ENSG00000117595	IRF6	-144	L1	6.9896e-11	6.27154e-10
cg22338127	ENSG00000117595	IRF6	-51	L1	6.9896e-11	6.27154e-10
cg25204440	ENSG00000117595	IRF6	-77	L1	6.9896e-11	6.27154e-10
cg08341673	ENSG00000142347	MYO1F	177470	R6	7.54281e-11	6.76371e-10
cg04439623	ENSG00000197721	CR1L	190855	R2	7.58843e-11	6.79618e-10
cg09936645	ENSG00000197721	CR1L	190875	R2	7.58843e-11	6.79618e-10
cg00268840	ENSG00000175264	CHST1	1336584	R6	7.92079e-11	7.03281e-10
cg00374839	ENSG00000175264	CHST1	1336783	R6	7.92079e-11	7.03281e-10
cg03442378	ENSG00000175264	CHST1	1336852	R6	7.92079e-11	7.03281e-10
cg04367345	ENSG00000175264	CHST1	1336601	R6	7.92079e-11	7.03281e-10
cg04578774	ENSG00000175264	CHST1	1336573	R6	7.92079e-11	7.03281e-10
cg05214390	ENSG00000175264	CHST1	-667401	L9	7.92079e-11	7.03281e-10
cg10503202	ENSG00000175264	CHST1	-667462	L9	7.92079e-11	7.03281e-10
cg13807496	ENSG00000175264	CHST1	1336697	R6	7.92079e-11	7.03281e-10
cg16997203	ENSG00000175264	CHST1	696559	R3	7.92079e-11	7.03281e-10
cg18321548	ENSG00000175264	CHST1	1336613	R6	7.92079e-11	7.03281e-10
cg18765542	ENSG00000175264	CHST1	-666928	L9	7.92079e-11	7.03281e-10
cg19020830	ENSG00000175264	CHST1	1336905	R6	7.92079e-11	7.03281e-10
cg26650731	ENSG00000175264	CHST1	-667123	L9	7.92079e-11	7.03281e-10
cg26717041	ENSG00000175264	CHST1	1336483	R6	7.92079e-11	7.03281e-10
cg00991794	ENSG00000111907	TPD52L1	155981	R1	8.09467e-11	7.16517e-10
cg02312409	ENSG00000111907	TPD52L1	155952	R1	8.09467e-11	7.16517e-10
cg06993703	ENSG00000111907	TPD52L1	155834	R1	8.09467e-11	7.16517e-10
cg17382198	ENSG00000111907	TPD52L1	155990	R1	8.09467e-11	7.16517e-10
cg18865399	ENSG00000111907	TPD52L1	2509000	R7	8.09467e-11	7.16517e-10
cg02823783	ENSG00000150977	RILPL2	-325654	L10	8.54584e-11	7.54604e-10
cg03434624	ENSG00000150977	RILPL2	514345	R9	8.54584e-11	7.54604e-10
cg07347092	ENSG00000150977	RILPL2	-325662	L10	8.54584e-11	7.54604e-10
cg26986180	ENSG00000150977	RILPL2	-325260	L10	8.54584e-11	7.54604e-10
cg04900427	ENSG00000179178	TMEM125	122085	R3	8.81429e-11	7.77358e-10
cg05125578	ENSG00000179178	TMEM125	122087	R3	8.81429e-11	7.77358e-10
cg00002719	ENSG00000188404	SELL	263195	R5	8.97284e-11	7.88933e-10
cg08047907	ENSG00000188404	SELL	263043	R5	8.97284e-11	7.88933e-10
cg16998150	ENSG00000188404	SELL	263067	R5	8.97284e-11	7.88933e-10
cg23818870	ENSG00000188404	SELL	263116	R5	8.97284e-11	7.88933e-10
cg24808280	ENSG00000188404	SELL	263033	R5	8.97284e-11	7.88933e-10
cg04013093	ENSG00000112619	PRPH2	-237967	L7	9.02087e-11	7.90749e-10
cg05642143	ENSG00000112619	PRPH2	-238073	L7	9.02087e-11	7.90749e-10
cg11409096	ENSG00000112619	PRPH2	-238001	L7	9.02087e-11	7.90749e-10
cg17345569	ENSG00000112619	PRPH2	-237938	L7	9.02087e-11	7.90749e-10
cg19051105	ENSG00000112619	PRPH2	-238071	L7	9.02087e-11	7.90749e-10
cg12101586	ENSG00000140459	CYP11A1	-359215	L7	9.29107e-11	8.13448e-10
cg22549041	ENSG00000140459	CYP11A1	-359263	L7	9.29107e-11	8.13448e-10
cg17150246	ENSG00000186517	ARHGAP30	-28309	L2	9.31929e-11	8.1493e-10
cg23651323	ENSG00000186517	ARHGAP30	-28377	L2	9.31929e-11	8.1493e-10
cg18235000	ENSG00000168081	PNOC	1801671	R15	9.36404e-11	8.17854e-10
cg23460950	ENSG00000168081	PNOC	701988	R8	9.36404e-11	8.17854e-10
cg00630212	ENSG00000109272	PF4V1	-244934	L7	9.44102e-11	8.22091e-10
cg02741554	ENSG00000109272	PF4V1	-245077	L7	9.44102e-11	8.22091e-10
cg08017326	ENSG00000109272	PF4V1	-244961	L7	9.44102e-11	8.22091e-10
cg18804985	ENSG00000109272	PF4V1	-245025	L7	9.44102e-11	8.22091e-10
cg23244559	ENSG00000109272	PF4V1	-245061	L7	9.44102e-11	8.22091e-10
cg01715455	ENSG00000100987	VSX1	0	L1	1.02427e-10	8.84966e-10
cg01941895	ENSG00000100987	VSX1	0	L1	1.02427e-10	8.84966e-10
cg02631468	ENSG00000100987	VSX1	0	L1	1.02427e-10	8.84966e-10
cg03111498	ENSG00000100987	VSX1	0	L1	1.02427e-10	8.84966e-10
cg03522245	ENSG00000100987	VSX1	-503468	L6	1.02427e-10	8.84966e-10
cg04150495	ENSG00000100987	VSX1	-1127326	L8	1.02427e-10	8.84966e-10
cg05908371	ENSG00000100987	VSX1	-66527	L2	1.02427e-10	8.84966e-10
cg08941457	ENSG00000100987	VSX1	-66560	L2	1.02427e-10	8.84966e-10
cg11724135	ENSG00000100987	VSX1	-66505	L2	1.02427e-10	8.84966e-10
cg18009321	ENSG00000100987	VSX1	-66455	L2	1.02427e-10	8.84966e-10
cg20395967	ENSG00000100987	VSX1	-1127345	L8	1.02427e-10	8.84966e-10
cg22273939	ENSG00000100987	VSX1	-66398	L2	1.02427e-10	8.84966e-10
cg22645427	ENSG00000100987	VSX1	-66518	L2	1.02427e-10	8.84966e-10
cg04439623	ENSG00000009790	TRAF3IP3	2301774	R10	1.16269e-10	1.00037e-09
cg09509183	ENSG00000009790	TRAF3IP3	-23958	L3	1.16269e-10	1.00037e-09
cg09936645	ENSG00000009790	TRAF3IP3	2301794	R10	1.16269e-10	1.00037e-09
cg12034118	ENSG00000009790	TRAF3IP3	-23821	L3	1.16269e-10	1.00037e-09
cg22029157	ENSG00000009790	TRAF3IP3	-23999	L3	1.16269e-10	1.00037e-09
cg22338127	ENSG00000009790	TRAF3IP3	-23906	L3	1.16269e-10	1.00037e-09
cg25204440	ENSG00000009790	TRAF3IP3	-23932	L3	1.16269e-10	1.00037e-09
cg00364357	ENSG00000035664	DAPK2	-79417	L3	1.17527e-10	1.0064e-09
cg01556457	ENSG00000035664	DAPK2	-79511	L3	1.17527e-10	1.0064e-09
cg17124092	ENSG00000035664	DAPK2	525125	R4	1.17527e-10	1.0064e-09
cg18846362	ENSG00000035664	DAPK2	525074	R4	1.17527e-10	1.0064e-09
cg21552528	ENSG00000035664	DAPK2	-79522	L3	1.17527e-10	1.0064e-09
cg21767656	ENSG00000035664	DAPK2	525121	R4	1.17527e-10	1.0064e-09
cg25171685	ENSG00000035664	DAPK2	864878	R9	1.17527e-10	1.0064e-09
cg25903072	ENSG00000035664	DAPK2	864530	R9	1.17527e-10	1.0064e-09
cg01214340	ENSG00000136147	PHF11	0	L1	1.19439e-10	1.02035e-09
cg16956501	ENSG00000136147	PHF11	0	L1	1.19439e-10	1.02035e-09
cg24481868	ENSG00000136147	PHF11	0	L1	1.19439e-10	1.02035e-09
cg24984523	ENSG00000136147	PHF11	0	L1	1.19439e-10	1.02035e-09
cg00282347	ENSG00000215788	TNFRSF25	279804	R9	1.22694e-10	1.04261e-09
cg00549463	ENSG00000215788	TNFRSF25	40612	R2	1.22694e-10	1.04261e-09
cg11481534	ENSG00000164465	DCBLD1	1083115	R10	1.22694e-10	1.04261e-09
cg11726911	ENSG00000215788	TNFRSF25	279724	R9	1.22694e-10	1.04261e-09
cg11884230	ENSG00000164465	DCBLD1	1082904	R10	1.22694e-10	1.04261e-09
cg17175208	ENSG00000215788	TNFRSF25	279665	R9	1.22694e-10	1.04261e-09
cg17515966	ENSG00000215788	TNFRSF25	254950	R8	1.22694e-10	1.04261e-09
cg18254850	ENSG00000164465	DCBLD1	1083127	R10	1.22694e-10	1.04261e-09
cg27175288	ENSG00000110448	CD5	-167512	L6	1.22694e-10	1.04261e-09
cg09659697	ENSG00000145649	GZMA	-123913	L5	1.2536e-10	1.06401e-09
cg24729983	ENSG00000145649	GZMA	-124033	L5	1.2536e-10	1.06401e-09
cg06484572	ENSG00000112195	TREML2	-436606	L6	1.26564e-10	1.07297e-09
cg17094014	ENSG00000112195	TREML2	-436455	L6	1.26564e-10	1.07297e-09
cg01698167	ENSG00000004468	CD38	4348989	R10	1.28772e-10	1.08977e-09
cg04203238	ENSG00000004468	CD38	-230846	L4	1.28772e-10	1.08977e-09
cg24093763	ENSG00000004468	CD38	4348644	R10	1.28772e-10	1.08977e-09
cg09072162	ENSG00000162390	ACOT11	-400314	L10	1.30162e-10	1.0996e-09
cg22130834	ENSG00000162390	ACOT11	-162180	L6	1.30162e-10	1.0996e-09
cg26666107	ENSG00000162390	ACOT11	-400207	L10	1.30162e-10	1.0996e-09
cg00990613	ENSG00000042980	ADAM28	1068741	R9	1.36601e-10	1.14663e-09
cg00994643	ENSG00000042980	ADAM28	1068725	R9	1.36601e-10	1.14663e-09
cg01725531	ENSG00000042980	ADAM28	1068762	R9	1.36601e-10	1.14663e-09
cg02692052	ENSG00000042980	ADAM28	1068675	R9	1.36601e-10	1.14663e-09
cg08907891	ENSG00000042980	ADAM28	1224653	R12	1.36601e-10	1.14663e-09
cg13462030	ENSG00000042980	ADAM28	1224640	R12	1.36601e-10	1.14663e-09
cg16861508	ENSG00000042980	ADAM28	1224642	R12	1.36601e-10	1.14663e-09
cg18064152	ENSG00000042980	ADAM28	1068830	R9	1.36601e-10	1.14663e-09
cg20460852	ENSG00000042980	ADAM28	1068729	R9	1.36601e-10	1.14663e-09
cg22843797	ENSG00000042980	ADAM28	1068590	R9	1.36601e-10	1.14663e-09
cg23882019	ENSG00000042980	ADAM28	1068600	R9	1.36601e-10	1.14663e-09
cg08300419	ENSG00000066336	SPI1	167450	R6	1.52044e-10	1.27477e-09
cg24779587	ENSG00000066336	SPI1	167246	R6	1.52044e-10	1.27477e-09
cg01552918	ENSG00000004799	PDK4	-110	L1	1.54503e-10	1.27979e-09
cg03301582	ENSG00000004799	PDK4	186714	R3	1.54503e-10	1.27979e-09
cg04080282	ENSG00000004799	PDK4	186703	R3	1.54503e-10	1.27979e-09
cg04685170	ENSG00000004799	PDK4	186954	R3	1.54503e-10	1.27979e-09
cg07121856	ENSG00000004799	PDK4	187073	R3	1.54503e-10	1.27979e-09
cg08520743	ENSG00000004799	PDK4	186980	R3	1.54503e-10	1.27979e-09
cg08828819	ENSG00000004799	PDK4	186973	R3	1.54503e-10	1.27979e-09
cg08898155	ENSG00000004799	PDK4	186712	R3	1.54503e-10	1.27979e-09
cg11338121	ENSG00000004799	PDK4	-157	L1	1.54503e-10	1.27979e-09
cg11435506	ENSG00000004799	PDK4	186736	R3	1.54503e-10	1.27979e-09
cg13773614	ENSG00000004799	PDK4	-364	L1	1.54503e-10	1.27979e-09
cg15500865	ENSG00000004799	PDK4	186885	R3	1.54503e-10	1.27979e-09
cg15927196	ENSG00000004799	PDK4	186904	R3	1.54503e-10	1.27979e-09
cg17437939	ENSG00000004799	PDK4	-2135423	L6	1.54503e-10	1.27979e-09
cg18401301	ENSG00000004799	PDK4	-108	L1	1.54503e-10	1.27979e-09
cg22152688	ENSG00000004799	PDK4	-2614284	L10	1.54503e-10	1.27979e-09
cg23230584	ENSG00000004799	PDK4	187069	R3	1.54503e-10	1.27979e-09
cg25161512	ENSG00000004799	PDK4	186743	R3	1.54503e-10	1.27979e-09
cg25572105	ENSG00000004799	PDK4	186854	R3	1.54503e-10	1.27979e-09
cg26457160	ENSG00000004799	PDK4	186688	R3	1.54503e-10	1.27979e-09
cg27413563	ENSG00000004799	PDK4	186719	R3	1.54503e-10	1.27979e-09
cg08693172	ENSG00000160013	PTGIR	597391	R9	1.57842e-10	1.30222e-09
cg14088357	ENSG00000160013	PTGIR	323385	R4	1.57842e-10	1.30222e-09
cg14117138	ENSG00000160013	PTGIR	323638	R4	1.57842e-10	1.30222e-09
cg15229275	ENSG00000160013	PTGIR	323669	R4	1.57842e-10	1.30222e-09
cg18709349	ENSG00000160013	PTGIR	124449	R2	1.57842e-10	1.30222e-09
cg19242688	ENSG00000160013	PTGIR	-11044	L2	1.57842e-10	1.30222e-09
cg19310908	ENSG00000160013	PTGIR	323659	R4	1.57842e-10	1.30222e-09
cg04532229	ENSG00000115607	IL18RAP	-166386	L3	1.58653e-10	1.30817e-09
cg10146267	ENSG00000184454	NCMAP	368710	R5	1.59338e-10	1.31082e-09
cg11337018	ENSG00000184454	NCMAP	368631	R5	1.59338e-10	1.31082e-09
cg12394377	ENSG00000184454	NCMAP	368357	R5	1.59338e-10	1.31082e-09
cg21273275	ENSG00000184454	NCMAP	234247	R4	1.59338e-10	1.31082e-09
cg03638874	ENSG00000154065	ANKRD29	-476011	L4	1.66501e-10	1.36741e-09
cg13133420	ENSG00000154065	ANKRD29	-475987	L4	1.66501e-10	1.36741e-09
cg24928995	ENSG00000154065	ANKRD29	-476017	L4	1.66501e-10	1.36741e-09
cg03405114	ENSG00000197046	SIGLEC15	-228383	L3	1.72836e-10	1.41782e-09
cg27076669	ENSG00000090382	LYZ	414662	R2	1.72836e-10	1.41782e-09
cg00082664	ENSG00000145428	RNF175	-29408	L2	1.77504e-10	1.43735e-09
cg00714184	ENSG00000145428	RNF175	-982854	L8	1.77504e-10	1.43735e-09
cg03202804	ENSG00000145428	RNF175	-28965	L2	1.77504e-10	1.43735e-09
cg05164933	ENSG00000145428	RNF175	-29030	L2	1.77504e-10	1.43735e-09
cg06405222	ENSG00000145428	RNF175	25999	R1	1.77504e-10	1.43735e-09
cg06618866	ENSG00000145428	RNF175	26188	R1	1.77504e-10	1.43735e-09
cg10203610	ENSG00000145428	RNF175	-982762	L8	1.77504e-10	1.43735e-09
cg10942078	ENSG00000145428	RNF175	-29041	L2	1.77504e-10	1.43735e-09
cg11354906	ENSG00000145428	RNF175	-28983	L2	1.77504e-10	1.43735e-09
cg14289246	ENSG00000145428	RNF175	-29087	L2	1.77504e-10	1.43735e-09
cg15852258	ENSG00000145428	RNF175	26017	R1	1.77504e-10	1.43735e-09
cg16547110	ENSG00000145428	RNF175	26013	R1	1.77504e-10	1.43735e-09
cg16566627	ENSG00000145428	RNF175	-982923	L8	1.77504e-10	1.43735e-09
cg20881942	ENSG00000145428	RNF175	-29438	L2	1.77504e-10	1.43735e-09
cg22008026	ENSG00000145428	RNF175	-732004	L3	1.77504e-10	1.43735e-09
cg22178613	ENSG00000145428	RNF175	-29111	L2	1.77504e-10	1.43735e-09
cg22888418	ENSG00000145428	RNF175	-982835	L8	1.77504e-10	1.43735e-09
cg23121156	ENSG00000145428	RNF175	-29033	L2	1.77504e-10	1.43735e-09
cg23207990	ENSG00000145428	RNF175	-29147	L2	1.77504e-10	1.43735e-09
cg23676439	ENSG00000145428	RNF175	-982448	L8	1.77504e-10	1.43735e-09
cg25645268	ENSG00000145428	RNF175	-29210	L2	1.77504e-10	1.43735e-09
cg25775322	ENSG00000145428	RNF175	-28985	L2	1.77504e-10	1.43735e-09
cg25806701	ENSG00000145428	RNF175	-982602	L8	1.77504e-10	1.43735e-09
cg23830937	ENSG00000186583	SPATC1	-13838	L2	1.78643e-10	1.44576e-09
cg03166566	ENSG00000175463	TBC1D10C	347246	R9	1.84248e-10	1.48529e-09
cg05038268	ENSG00000175463	TBC1D10C	286103	R8	1.84248e-10	1.48529e-09
cg13388983	ENSG00000175463	TBC1D10C	347244	R9	1.84248e-10	1.48529e-09
cg15693066	ENSG00000175463	TBC1D10C	347195	R9	1.84248e-10	1.48529e-09
cg21293464	ENSG00000175463	TBC1D10C	286108	R8	1.84248e-10	1.48529e-09
cg21695485	ENSG00000175463	TBC1D10C	347165	R9	1.84248e-10	1.48529e-09
cg27175128	ENSG00000175463	TBC1D10C	347215	R9	1.84248e-10	1.48529e-09
cg08049061	ENSG00000204472	AIF1	-64565	L9	1.91241e-10	1.53823e-09
cg08759960	ENSG00000204472	AIF1	-64536	L9	1.91241e-10	1.53823e-09
cg09832267	ENSG00000204472	AIF1	-64573	L9	1.91241e-10	1.53823e-09
cg14463529	ENSG00000204472	AIF1	-64283	L9	1.91241e-10	1.53823e-09
cg03625177	ENSG00000120708	TGFBI	119	L1	1.95353e-10	1.56347e-09
cg06933574	ENSG00000120708	TGFBI	994394	R8	1.95353e-10	1.56347e-09
cg09873933	ENSG00000120708	TGFBI	95	L1	1.95353e-10	1.56347e-09
cg14120129	ENSG00000120708	TGFBI	100	L1	1.95353e-10	1.56347e-09
cg15146621	ENSG00000120708	TGFBI	107	L1	1.95353e-10	1.56347e-09
cg18678645	ENSG00000120708	TGFBI	-16823	L1	1.95353e-10	1.56347e-09
cg21034676	ENSG00000120708	TGFBI	123	L1	1.95353e-10	1.56347e-09
cg25340688	ENSG00000120708	TGFBI	-16890	L1	1.95353e-10	1.56347e-09
cg26328633	ENSG00000120708	TGFBI	-16886	L1	1.95353e-10	1.56347e-09
cg14982276	ENSG00000160183	TMPRSS3	863180	R10	1.96744e-10	1.57112e-09
cg16371860	ENSG00000160183	TMPRSS3	863314	R10	1.96744e-10	1.57112e-09
cg24901042	ENSG00000160183	TMPRSS3	863208	R10	1.96744e-10	1.57112e-09
cg26309194	ENSG00000160183	TMPRSS3	863205	R10	1.96744e-10	1.57112e-09
cg11921736	ENSG00000181847	TIGIT	835321	R9	2.03837e-10	1.62687e-09
cg13899718	ENSG00000163131	CTSS	-209563	L5	2.07111e-10	1.65208e-09
cg10159951	ENSG00000135373	EHF	-759276	L5	2.09399e-10	1.66204e-09
cg19489174	ENSG00000135373	EHF	-864619	L6	2.09399e-10	1.66204e-09
cg20014960	ENSG00000135373	EHF	-864705	L6	2.09399e-10	1.66204e-09
cg21163960	ENSG00000135373	EHF	-759172	L5	2.09399e-10	1.66204e-09
cg24634422	ENSG00000135373	EHF	-758988	L5	2.09399e-10	1.66204e-09
cg02151625	ENSG00000146477	SLC22A3	-5855994	L10	2.09855e-10	1.66204e-09
cg03945700	ENSG00000146477	SLC22A3	-5855992	L10	2.09855e-10	1.66204e-09
cg06463958	ENSG00000146477	SLC22A3	-5716327	L10	2.09855e-10	1.66204e-09
cg07883823	ENSG00000146477	SLC22A3	292	L1	2.09855e-10	1.66204e-09
cg14366571	ENSG00000146477	SLC22A3	-5855996	L10	2.09855e-10	1.66204e-09
cg19675288	ENSG00000146477	SLC22A3	-5716140	L10	2.09855e-10	1.66204e-09
cg22117918	ENSG00000146477	SLC22A3	294	L1	2.09855e-10	1.66204e-09
cg27369401	ENSG00000146477	SLC22A3	-5855987	L10	2.09855e-10	1.66204e-09
cg26643967	ENSG00000126264	HCST	-90002	L4	2.12681e-10	1.68027e-09
cg01156550	ENSG00000110665	C11orf21	24122	R1	2.14948e-10	1.68027e-09
cg02646491	ENSG00000110665	C11orf21	-566430	L7	2.14948e-10	1.68027e-09
cg03947814	ENSG00000110665	C11orf21	-566139	L7	2.14948e-10	1.68027e-09
cg04251368	ENSG00000110665	C11orf21	-566307	L7	2.14948e-10	1.68027e-09
cg04457979	ENSG00000110665	C11orf21	-566367	L7	2.14948e-10	1.68027e-09
cg05290058	ENSG00000110665	C11orf21	-566271	L7	2.14948e-10	1.68027e-09
cg05309948	ENSG00000110665	C11orf21	24426	R1	2.14948e-10	1.68027e-09
cg07333715	ENSG00000110665	C11orf21	24182	R1	2.14948e-10	1.68027e-09
cg07592963	ENSG00000110665	C11orf21	-566369	L7	2.14948e-10	1.68027e-09
cg08246619	ENSG00000110665	C11orf21	-566174	L7	2.14948e-10	1.68027e-09
cg08771706	ENSG00000110665	C11orf21	-566114	L7	2.14948e-10	1.68027e-09
cg09502866	ENSG00000110665	C11orf21	-566193	L7	2.14948e-10	1.68027e-09
cg09554951	ENSG00000110665	C11orf21	-566445	L7	2.14948e-10	1.68027e-09
cg13081704	ENSG00000110665	C11orf21	-566177	L7	2.14948e-10	1.68027e-09
cg13330341	ENSG00000110665	C11orf21	24248	R1	2.14948e-10	1.68027e-09
cg13885561	ENSG00000110665	C11orf21	-566109	L7	2.14948e-10	1.68027e-09
cg14308479	ENSG00000110665	C11orf21	24196	R1	2.14948e-10	1.68027e-09
cg17239974	ENSG00000110665	C11orf21	-566349	L7	2.14948e-10	1.68027e-09
cg20250981	ENSG00000110665	C11orf21	-566364	L7	2.14948e-10	1.68027e-09
cg21063716	ENSG00000110665	C11orf21	24086	R1	2.14948e-10	1.68027e-09
cg24780501	ENSG00000110665	C11orf21	-566170	L7	2.14948e-10	1.68027e-09
cg26457809	ENSG00000110665	C11orf21	-566337	L7	2.14948e-10	1.68027e-09
cg26601317	ENSG00000110665	C11orf21	-566295	L7	2.14948e-10	1.68027e-09
cg01750157	ENSG00000196169	KIF19	-74880	L4	2.18394e-10	1.70444e-09
cg20417953	ENSG00000196169	KIF19	-74837	L4	2.18394e-10	1.70444e-09
cg26697929	ENSG00000196169	KIF19	680678	R4	2.18394e-10	1.70444e-09
cg00642209	ENSG00000101082	SLA2	-305658	L6	2.25454e-10	1.75291e-09
cg06097592	ENSG00000101082	SLA2	-305641	L6	2.25454e-10	1.75291e-09
cg10804363	ENSG00000101082	SLA2	-305765	L6	2.25454e-10	1.75291e-09
cg12099051	ENSG00000101082	SLA2	-305836	L6	2.25454e-10	1.75291e-09
cg18660345	ENSG00000101082	SLA2	71180	R2	2.25454e-10	1.75291e-09
cg22583967	ENSG00000101082	SLA2	-305839	L6	2.25454e-10	1.75291e-09
cg23888977	ENSG00000101082	SLA2	-305791	L6	2.25454e-10	1.75291e-09
cg03301582	ENSG00000127920	GNG11	-1468172	L9	2.29066e-10	1.76485e-09
cg04080282	ENSG00000127920	GNG11	-1468183	L9	2.29066e-10	1.76485e-09
cg04685170	ENSG00000127920	GNG11	-1467932	L9	2.29066e-10	1.76485e-09
cg07121856	ENSG00000127920	GNG11	-1467813	L9	2.29066e-10	1.76485e-09
cg08520743	ENSG00000127920	GNG11	-1467906	L9	2.29066e-10	1.76485e-09
cg08828819	ENSG00000127920	GNG11	-1467913	L9	2.29066e-10	1.76485e-09
cg08898155	ENSG00000127920	GNG11	-1468174	L9	2.29066e-10	1.76485e-09
cg11435506	ENSG00000127920	GNG11	-1468150	L9	2.29066e-10	1.76485e-09
cg14377593	ENSG00000127920	GNG11	30826	R1	2.29066e-10	1.76485e-09
cg15500865	ENSG00000127920	GNG11	-1468001	L9	2.29066e-10	1.76485e-09
cg15927196	ENSG00000127920	GNG11	-1467982	L9	2.29066e-10	1.76485e-09
cg23230584	ENSG00000127920	GNG11	-1467817	L9	2.29066e-10	1.76485e-09
cg25161512	ENSG00000127920	GNG11	-1468143	L9	2.29066e-10	1.76485e-09
cg25572105	ENSG00000127920	GNG11	-1468032	L9	2.29066e-10	1.76485e-09
cg26457160	ENSG00000127920	GNG11	-1468198	L9	2.29066e-10	1.76485e-09
cg26739865	ENSG00000127920	GNG11	30837	R1	2.29066e-10	1.76485e-09
cg27413563	ENSG00000127920	GNG11	-1468167	L9	2.29066e-10	1.76485e-09
cg07402669	ENSG00000124203	ZNF831	608420	R8	2.3454e-10	1.79558e-09
cg10354244	ENSG00000124203	ZNF831	608345	R8	2.3454e-10	1.79558e-09
cg13186228	ENSG00000124203	ZNF831	473240	R7	2.3454e-10	1.79558e-09
cg13778709	ENSG00000124203	ZNF831	608474	R8	2.3454e-10	1.79558e-09
cg20600210	ENSG00000124203	ZNF831	608422	R8	2.3454e-10	1.79558e-09
cg24115032	ENSG00000124203	ZNF831	608482	R8	2.3454e-10	1.79558e-09
cg03625177	ENSG00000255833	TIFAB	-576515	L7	2.3492e-10	1.79558e-09
cg06933574	ENSG00000255833	TIFAB	409632	R2	2.3492e-10	1.79558e-09
cg09873933	ENSG00000255833	TIFAB	-576539	L7	2.3492e-10	1.79558e-09
cg14120129	ENSG00000255833	TIFAB	-576534	L7	2.3492e-10	1.79558e-09
cg15146621	ENSG00000255833	TIFAB	-576527	L7	2.3492e-10	1.79558e-09
cg18678645	ENSG00000255833	TIFAB	-628290	L7	2.3492e-10	1.79558e-09
cg21034676	ENSG00000255833	TIFAB	-576511	L7	2.3492e-10	1.79558e-09
cg25340688	ENSG00000255833	TIFAB	-628357	L7	2.3492e-10	1.79558e-09
cg26328633	ENSG00000255833	TIFAB	-628353	L7	2.3492e-10	1.79558e-09
cg05787556	ENSG00000145936	KCNMB1	-918547	L5	2.3646e-10	1.79879e-09
cg17833476	ENSG00000145936	KCNMB1	-919562	L5	2.3646e-10	1.79879e-09
cg18336674	ENSG00000145936	KCNMB1	-918625	L5	2.3646e-10	1.79879e-09
cg18468394	ENSG00000145936	KCNMB1	-919382	L5	2.3646e-10	1.79879e-09
cg24881420	ENSG00000145936	KCNMB1	-919115	L5	2.3646e-10	1.79879e-09
cg25942450	ENSG00000145936	KCNMB1	-919612	L5	2.3646e-10	1.79879e-09
cg26517171	ENSG00000145936	KCNMB1	-918708	L5	2.3646e-10	1.79879e-09
cg26517714	ENSG00000145936	KCNMB1	-919606	L5	2.3646e-10	1.79879e-09
cg26844246	ENSG00000145936	KCNMB1	-919638	L5	2.3646e-10	1.79879e-09
cg15863826	ENSG00000131378	RFTN1	-370188	L3	2.41518e-10	1.8363e-09
cg05899618	ENSG00000119782	FKBP1B	3383612	R7	2.77066e-10	2.09995e-09
cg16614613	ENSG00000114395	CYB561D2	-209366	L5	2.77066e-10	2.09995e-09
cg18552861	ENSG00000119782	FKBP1B	3383614	R7	2.77066e-10	2.09995e-09
cg19500479	ENSG00000119782	FKBP1B	3383785	R7	2.77066e-10	2.09995e-09
cg23719318	ENSG00000119782	FKBP1B	3383808	R7	2.77066e-10	2.09995e-09
cg25160978	ENSG00000119782	FKBP1B	3383352	R7	2.77066e-10	2.09995e-09
cg02595219	ENSG00000175567	UCP2	-484872	L7	2.78531e-10	2.10552e-09
cg04574090	ENSG00000175567	UCP2	-484860	L7	2.78531e-10	2.10552e-09
cg11775521	ENSG00000175567	UCP2	-484906	L7	2.78531e-10	2.10552e-09
cg16105620	ENSG00000175567	UCP2	-484795	L7	2.78531e-10	2.10552e-09
cg18838431	ENSG00000175567	UCP2	-484911	L7	2.78531e-10	2.10552e-09
cg03166482	ENSG00000164303	ENPP6	1170787	R9	2.79025e-10	2.10595e-09
cg09964246	ENSG00000164303	ENPP6	1170721	R9	2.79025e-10	2.10595e-09
cg14892066	ENSG00000164303	ENPP6	1170594	R9	2.79025e-10	2.10595e-09
cg01031441	ENSG00000185306	C12orf56	0	L1	2.9429e-10	2.21654e-09
cg21383810	ENSG00000185306	C12orf56	-730497	L7	2.9429e-10	2.21654e-09
cg24166864	ENSG00000185306	C12orf56	-730317	L7	2.9429e-10	2.21654e-09
cg26397188	ENSG00000185306	C12orf56	-730303	L7	2.9429e-10	2.21654e-09
cg00516222	ENSG00000167549	CORO6	0	L1	2.95147e-10	2.21952e-09
cg26035171	ENSG00000167549	CORO6	-755538	L8	2.95147e-10	2.21952e-09
cg26094122	ENSG00000167549	CORO6	-755438	L8	2.95147e-10	2.21952e-09
cg00063174	ENSG00000185404	SP140L	2455645	R9	3.04616e-10	2.28954e-09
cg20706071	ENSG00000128274	A4GALT	0	L1	3.19376e-10	2.39922e-09
cg00444847	ENSG00000023892	DEF6	831804	R9	3.3308e-10	2.49051e-09
cg05106897	ENSG00000023892	DEF6	831818	R9	3.3308e-10	2.49051e-09
cg05233674	ENSG00000023892	DEF6	831820	R9	3.3308e-10	2.49051e-09
cg05994148	ENSG00000023892	DEF6	831839	R9	3.3308e-10	2.49051e-09
cg07843056	ENSG00000023892	DEF6	-367299	L7	3.3308e-10	2.49051e-09
cg13364903	ENSG00000023892	DEF6	84045	R2	3.3308e-10	2.49051e-09
cg20405174	ENSG00000023892	DEF6	831880	R9	3.3308e-10	2.49051e-09
cg21604042	ENSG00000023892	DEF6	84192	R2	3.3308e-10	2.49051e-09
cg25808577	ENSG00000023892	DEF6	831892	R9	3.3308e-10	2.49051e-09
cg22706420	ENSG00000155926	SLA	-2353963	L6	3.41934e-10	2.55408e-09
cg25945374	ENSG00000155926	SLA	-2353836	L6	3.41934e-10	2.55408e-09
cg07821354	ENSG00000205744	DENND1C	-285441	L9	3.4554e-10	2.57435e-09
cg12024969	ENSG00000205744	DENND1C	-285453	L9	3.4554e-10	2.57435e-09
cg14782015	ENSG00000205744	DENND1C	3136	R2	3.4554e-10	2.57435e-09
cg17826168	ENSG00000205744	DENND1C	3113	R2	3.4554e-10	2.57435e-09
cg25637722	ENSG00000205744	DENND1C	3134	R2	3.4554e-10	2.57435e-09
cg12368524	ENSG00000113302	IL12B	-809	L1	3.62845e-10	2.69494e-09
cg13941669	ENSG00000113302	IL12B	1854807	R10	3.62845e-10	2.69494e-09
cg14587604	ENSG00000113302	IL12B	-860	L1	3.62845e-10	2.69494e-09
cg15611624	ENSG00000113302	IL12B	1854819	R10	3.62845e-10	2.69494e-09
cg23483765	ENSG00000113302	IL12B	1854793	R10	3.62845e-10	2.69494e-09
cg25090510	ENSG00000113302	IL12B	1854799	R10	3.62845e-10	2.69494e-09
cg07137845	ENSG00000121858	TNFSF10	2086809	R10	3.66045e-10	2.70757e-09
cg07139301	ENSG00000121858	TNFSF10	1477088	R6	3.66045e-10	2.70757e-09
cg07434518	ENSG00000121858	TNFSF10	2086967	R10	3.66045e-10	2.70757e-09
cg11145160	ENSG00000121858	TNFSF10	2087016	R10	3.66045e-10	2.70757e-09
cg14768785	ENSG00000121858	TNFSF10	56779	R1	3.66045e-10	2.70757e-09
cg14777768	ENSG00000121858	TNFSF10	1477030	R6	3.66045e-10	2.70757e-09
cg21474897	ENSG00000121858	TNFSF10	2086805	R10	3.66045e-10	2.70757e-09
cg24302235	ENSG00000121858	TNFSF10	1477222	R6	3.66045e-10	2.70757e-09
cg05098876	ENSG00000219607	PPP1R3G	0	L1	3.69898e-10	2.72352e-09
cg08055087	ENSG00000219607	PPP1R3G	-2017408	L7	3.69898e-10	2.72352e-09
cg08389577	ENSG00000219607	PPP1R3G	1855434	R10	3.69898e-10	2.72352e-09
cg13861219	ENSG00000219607	PPP1R3G	1855870	R10	3.69898e-10	2.72352e-09
cg19869746	ENSG00000219607	PPP1R3G	-2017387	L7	3.69898e-10	2.72352e-09
cg21340170	ENSG00000219607	PPP1R3G	296	L1	3.69898e-10	2.72352e-09
cg21789044	ENSG00000219607	PPP1R3G	0	L1	3.69898e-10	2.72352e-09
cg23517605	ENSG00000219607	PPP1R3G	1856448	R10	3.69898e-10	2.72352e-09
cg25026237	ENSG00000219607	PPP1R3G	309175	R2	3.69898e-10	2.72352e-09
cg01939274	ENSG00000164241	C5orf63	-1465292	L6	3.79704e-10	2.77732e-09
cg02304092	ENSG00000164241	C5orf63	-42	L1	3.79704e-10	2.77732e-09
cg03721362	ENSG00000164241	C5orf63	-217113	L2	3.79704e-10	2.77732e-09
cg05211662	ENSG00000164241	C5orf63	-2386419	L9	3.79704e-10	2.77732e-09
cg05686497	ENSG00000164241	C5orf63	-1465401	L6	3.79704e-10	2.77732e-09
cg10812634	ENSG00000164241	C5orf63	-26	L1	3.79704e-10	2.77732e-09
cg11965976	ENSG00000164241	C5orf63	-1465277	L6	3.79704e-10	2.77732e-09
cg15405432	ENSG00000164241	C5orf63	-125	L1	3.79704e-10	2.77732e-09
cg21113900	ENSG00000164241	C5orf63	-123	L1	3.79704e-10	2.77732e-09
cg22905511	ENSG00000164241	C5orf63	-13	L1	3.79704e-10	2.77732e-09
cg25532099	ENSG00000164241	C5orf63	-1465280	L6	3.79704e-10	2.77732e-09
cg27223047	ENSG00000164241	C5orf63	-1465639	L6	3.79704e-10	2.77732e-09
cg27346707	ENSG00000164241	C5orf63	-217163	L2	3.79704e-10	2.77732e-09
cg02340541	ENSG00000110719	TCIRG1	-633335	L6	4.00088e-10	2.92493e-09
cg04965987	ENSG00000157551	KCNJ15	1149308	R5	4.28186e-10	3.12403e-09
cg16886987	ENSG00000157551	KCNJ15	1149213	R5	4.28186e-10	3.12403e-09
cg20755721	ENSG00000157551	KCNJ15	1457323	R7	4.28186e-10	3.12403e-09
cg22976224	ENSG00000157551	KCNJ15	1457208	R7	4.28186e-10	3.12403e-09
cg08510658	ENSG00000111863	ADTRP	829358	R7	4.34939e-10	3.1685e-09
cg10074727	ENSG00000111863	ADTRP	829180	R7	4.34939e-10	3.1685e-09
cg19951298	ENSG00000111863	ADTRP	829231	R7	4.34939e-10	3.1685e-09
cg20089538	ENSG00000150656	CNDP1	-5377215	L15	4.43903e-10	3.23217e-09
cg05787556	ENSG00000134516	DOCK2	-1224799	L9	4.46425e-10	3.23585e-09
cg17833476	ENSG00000134516	DOCK2	-1225814	L9	4.46425e-10	3.23585e-09
cg18336674	ENSG00000134516	DOCK2	-1224877	L9	4.46425e-10	3.23585e-09
cg18468394	ENSG00000134516	DOCK2	-1225634	L9	4.46425e-10	3.23585e-09
cg24881420	ENSG00000134516	DOCK2	-1225367	L9	4.46425e-10	3.23585e-09
cg25942450	ENSG00000134516	DOCK2	-1225864	L9	4.46425e-10	3.23585e-09
cg26517171	ENSG00000134516	DOCK2	-1224960	L9	4.46425e-10	3.23585e-09
cg26517714	ENSG00000134516	DOCK2	-1225858	L9	4.46425e-10	3.23585e-09
cg26844246	ENSG00000134516	DOCK2	-1225890	L9	4.46425e-10	3.23585e-09
cg18235000	ENSG00000120885	CLU	1081602	R7	4.6542e-10	3.37015e-09
cg23460950	ENSG00000120885	CLU	0	L1	4.6542e-10	3.37015e-09
cg21167628	ENSG00000117450	PRDX1	668081	R10	4.67849e-10	3.38604e-09
cg05281894	ENSG00000142621	FHAD1	1663067	R4	4.80181e-10	3.46315e-09
cg06940705	ENSG00000142621	FHAD1	649054	R2	4.80181e-10	3.46315e-09
cg09804380	ENSG00000142621	FHAD1	1663065	R4	4.80181e-10	3.46315e-09
[truncated: 6,449 more rows]

## Sheet: S5
Term	Overlap	P-value	Adjusted P-value	Old P-value	Old Adjusted P-value	Odds Ratio	Combined Score	Genes
Inflammatory Response	75/200	6.69071e-30	3.21154e-28	0	0	6.67941	448.702	CXCL6;IFITM1;CD40;CSF3;CXCL9;CXCL8;CD82;ITGB3;SERPINE1;ADM;GPR132;IL18RAP;RGS1;LAMP3;TNFSF10;PROK2;IL12B;CCR7;ROS1;IL15RA;EDN1;PTGIR;IL4R;IL1R1;IL15;SPHK1;IFNGR2;PLAUR;GP1BA;TACR1;OSMR;TNFRSF1B;F3;EREG;TAPBP;IL1A;ADORA2B;IRF1;IRF7;LCP2;CHST2;TLR2;PTGER4;PTGER2;RGS16;PTAFR;LPAR1;SLC1A2;MEFV;RASGRP1;HRH1;GNA15;P2RY2;PDPN;NLRP3;LDLR;LYN;GCH1;SLC31A2;CCL20;CD70;LIF;OSM;INHBA;SELE;NFKBIA;MARCO;CXCL10;…
Interferon Gamma Response	64/200	2.20612e-21	5.29469e-20	0	0	5.20053	247.353	IFITM3;CD40;SAMD9L;CXCL9;EIF4E3;TNFAIP3;IFI44L;IL18BP;IFIH1;CASP8;CASP4;EPSTI1;TNFSF10;PIM1;CASP1;CD38;B2M;HERC6;ZBP1;IFNAR2;IL15RA;IL4R;RSAD2;SP110;IL15;TAP1;TAPBP;VAMP8;IRF1;IRF2;IRF7;CMPK2;XCL1;IRF8;LCP2;LAP3;VAMP5;IDO1;NLRC5;SAMHD1;PSMB10;SOCS3;HLA-DMA;APOL6;ST8SIA4;VCAM1;GCH1;MX2;GZMA;MX1;ISG15;SOD2;PARP12;PSMB9;ISG20;SELP;NFKBIA;CXCL10;CXCL11;IL6;FAS;XAF1;GPR18;MYD88
Complement	62/200	5.80046e-20	6.96055e-19	0	0	4.95842	219.627	DGKG;CDA;CPM;SERPINA1;SERPINE1;PCSK9;TNFAIP3;CXCL1;CLU;CTSS;PIK3CG;GNGT2;CASP5;CASP10;CA2;KYNU;CASP4;PIM1;ME1;CASP1;PRSS3;CTSC;CTSB;DUSP5;CR2;FCER1G;CR1;PLAUR;GP1BA;F3;F5;IRF1;IRF2;IRF7;LCP2;LAP3;L3MBTL4;CEBPB;GATA3;PLA2G7;RASGRP1;GNAI2;C3;DPP4;SPOCK2;SH2B3;LYN;APOBEC3F;APOBEC3G;ERAP2;GZMA;TFPI2;GZMB;CP;MT3;PSMB9;GZMK;IL6;APOC1;GRB2;CALM1;LGMN
Epithelial Mesenchymal Transition	62/200	5.80046e-20	6.96055e-19	0	0	4.95842	219.627	CXCL6;CXCL8;WIPF1;ITGB3;SERPINE1;TNFAIP3;LAMC2;CXCL1;AREG;FGF2;LOXL1;LOXL2;GJA1;GLIPR1;EFEMP2;BASP1;ANPEP;TGM2;IL15;IGFBP4;MMP1;IGFBP3;PLAUR;GPX7;GEM;DCN;ACTA2;GREM1;LOX;COL6A2;CDH11;PPIB;MYL9;MATN3;COL11A1;LAMA3;TNFRSF11B;THBS2;THBS1;FBLN5;PTHLH;NT5E;MEST;PDLIM4;CTHRC1;IL32;VCAM1;PRRX1;LUM;FUCA1;TFPI2;VEGFC;INHBA;IL6;COL1A2;FAP;ID2;COL5A2;FAS;PTX3;TGFBI;FBN1
TNF-alpha Signaling via NF-kB	59/200	6.54471e-18	6.28292e-17	0	0	4.60893	182.366	CXCL6;TNFAIP8;CSF2;CD83;SERPINE1;TNFAIP3;CXCL1;CXCL3;AREG;CXCL2;IFIH1;ZFP36;PLAU;KYNU;IL12B;MAP3K8;MAP2K3;IL15RA;DUSP5;EDN1;DUSP1;SPHK1;IFNGR2;PLAUR;TAP1;F3;GEM;IL1A;IRF1;TLR2;BIRC3;PTGER4;CEBPB;FUT4;RELB;SOCS3;LDLR;EGR2;EGR3;GCH1;CCL20;GFPT2;LIF;G0S2;INHBA;CFLAR;SOD2;FOSL2;NFKB2;NFKBIA;CXCL10;CXCL11;IL6;BCL6;GPR183;ID2;F2RL1;ACKR3;PTX3
Allograft Rejection	57/200	1.35392e-16	1.08314e-15	0	0	4.38462	160.207	CD40;CXCL9;SPI1;ITGB2;PRF1;LY75;FASLG;CXCL13;CTSS;IL27RA;CCND2;IL18RAP;IL12B;IL12A;HLA-DOA;B2M;IFNAR2;IL4R;IL15;IFNGR2;TAP1;MMP9;EREG;TAPBP;FGR;ZAP70;CD8B;IFNG;CD8A;IRF7;IRF8;LCP2;TLR2;GCNT1;CD1D;PSMB10;HLA-DMA;HLA-DMB;ST8SIA4;NLRP3;CCL19;ELANE;LYN;GZMA;LIF;LY86;GZMB;INHBA;IL2;CD2;IL6;PTPRC;IL2RA;CD28;FAS;FCGR2B;PF4
KRAS Signaling Up	54/200	1.05758e-14	7.25195e-14	0	0	4.06044	130.666	ADAMDEC1;CSF2;ITGB2;F13A1;TNFAIP3;IKZF1;PRDM1;CTSS;CCND2;PLAU;CA2;CD37;FCER1G;IGFBP3;PLAUR;TNFRSF1B;MMP9;MMP10;EREG;ALDH1A3;TNNT2;MALL;SCG5;IRF8;ANGPTL4;DOCK2;BIRC3;ABCB1;RGS16;CXCR4;GLRX;TFPI;HSD11B1;IL1RL2;MAP7;PLEK2;KCNN4;ACE;PRRX1;CCL20;FUCA1;TMEM176B;GFPT2;TMEM176A;LIF;G0S2;INHBA;GNG11;CXCL10;TMEM158;MAFB;TSPAN13;ID2;F2RL1
IL-6/JAK/STAT3 Signaling	33/87	4.35602e-14	2.61361e-13	0	0	6.65834	204.841	ACVRL1;CXCL9;CSF2;ITGB3;CXCL1;CXCL13;CXCL3;SOCS3;PIM1;CD38;HMOX1;MAP3K8;IL15RA;IL4R;ITGA4;IL1R1;IL10RB;IL1R2;IFNGR2;PLA2G2A;OSMR;TNFRSF1B;CXCL10;CXCL11;IL6;IRF1;IL2RA;FAS;GRB2;IL18R1;MYD88;TLR2;PF4
IL-2/STAT5 Signaling	51/199	5.32651e-13	2.84081e-12	0	0	3.77577	106.707	IFITM3;CSF2;CD83;CTSZ;SHE;CCND2;GLIPR2;CA2;TNFSF10;PIM1;TNFSF11;CTLA4;TNFRSF8;MAP3K8;CCR4;TNFRSF4;TGM2;IL4R;IL1R2;TNFRSF18;RHOH;TNFRSF1B;ADAM19;TIAM1;CDCP1;IRF8;PLIN2;IRF6;ITIH5;ABCB1;PTGER2;RGS16;CST7;COCH;IL1RL1;NT5E;SYNGR2;PLAGL1;LRIG1;ICOS;LIF;DHRS3;HOPX;TTC39B;SELP;CXCL10;SELL;IL2RA;GALM;DRC1;IL18R1
Interferon Alpha Response	31/97	4.61107e-11	2.21331e-10	0	0	5.10809	121.573	IFITM3;IFITM1;SAMD9L;UBA7;SAMD9;IFI44L;IFIH1;CASP8;LAMP3;EPSTI1;CASP1;B2M;HERC6;IL4R;RSAD2;SP110;IL15;MX1;TAP1;ISG15;PARP12;PSMB9;ISG20;CXCL10;CXCL11;SELL;IRF1;IRF2;IRF7;CMPK2;LAP3
Xenobiotic Metabolism	42/200	3.65619e-08	1.59543e-07	0	0	2.89531	49.5801	CYFIP2;SLC46A3;CDA;ABCD2;SERPINE1;SPINT2;SERPINA6;PAPSS2;PSMB10;HSD11B1;TDO2;SERTAD1;ALDH2;CA2;KYNU;PDK4;HMOX1;AOX1;MAN1A1;ACP2;XDH;CCL25;CYP2J2;ABCC3;GCH1;IL1R1;IGFBP4;TMEM176B;AKR1C3;AKR1C2;IGF1;FMO3;UPB1;ACOX2;CYP2S1;ID2;FAS;IRF8;CDO1;FBP1;CES1;PTGES
Hypoxia	38/200	2.2124e-06	8.84958e-06	0	0	2.5482	33.1813	TES;LXN;SERPINE1;CXCR4;TNFAIP3;ADM;PYGM;GLRX;ZFP36;KIF5A;PIM1;HMOX1;TGM2;CA12;DUSP1;TGFB3;IGFBP3;PLAUR;AMPD3;CP;F3;DCN;FOSL2;ISG20;IL6;NAGK;PPP1R3C;LOX;ADORA2B;PKP1;ACKR3;ALDOC;PLIN2;ANGPTL4;TGFBI;FBP1;CHST2;MT1E
Estrogen Response Late	36/200	1.42707e-05	5.26917e-05	0	0	2.38153	26.5715	SERPINA1;CLIC3;SLC24A3;TMPRSS3;LAMC2;AREG;CXCL14;PAPSS2;SERPINA5;SCUBE2;SLC9A3R1;ZFP36;CA2;RPS6KA2;MYB;MEST;CA12;ST14;EGR3;IGFBP4;TFPI2;TPD52L1;ASS1;MAPK13;ISG20;TIAM1;RAB31;TSPAN13;ACOX2;ID2;NMU;TFF3;PKP3;NBL1;PTGES;FKBP5
Coagulation	27/138	3.64461e-05	0.000124958	0	0	2.63253	26.9036	SERPINA1;ITGB3;SERPINE1;CFI;CLU;THBS1;C3;DPP4;THBD;PLAU;CTSK;CTSE;CTSB;MMP7;MMP1;TFPI2;GP1BA;MMP9;F3;MMP10;PROC;ACOX2;APOC2;APOC1;LGMN;FBN1;PF4
Estrogen Response Early	34/200	8.07932e-05	0.00024238	0	0	2.21922	20.9131	LAD1;CLIC3;SLC24A3;TMPRSS3;FHL2;ABAT;AQP3;AREG;RASGRP1;PAPSS2;SLC9A3R1;GJA1;ABLIM1;RPS6KA2;P2RY2;MYB;LRIG1;TGM2;CA12;EGR3;BCL11B;IGFBP4;TPD52L1;CBFA2T3;RHOD;DHRS3;TIAM1;RAB31;SYT12;CLDN7;TFF3;NBL1;PTGES;FKBP5
Myogenesis	34/200	8.07932e-05	0.00024238	0	0	2.21922	20.9131	CHRNA1;VIPR1;ITGB4;PYGM;LSP1;CLU;FGF2;COX7A1;ABLIM1;SYNGR2;MB;BDKRB2;TNNI1;TNNI2;IGFBP7;ANKRD2;NOS1;MYBPC3;PTGIS;CKM;DAPK2;SPHK1;IGFBP3;IGF1;TPD52L1;SOD3;DES;ACTC1;PPP1R3C;BIN1;TNNT2;COL6A2;FKBP1B;CASQ1
Apoptosis	29/161	9.24458e-05	0.000261023	0	0	2.37778	22.0869	IFITM3;GUCY2D;PRF1;FASLG;CLU;BCL2L10;GNA15;CCND2;CASP8;CASP4;TNFSF10;CASP1;HMOX1;CD38;EGR3;GCH1;LUM;TAP1;CFLAR;SOD2;DCN;EREG;ISG20;CD2;IL1A;IL6;IRF1;FAS;BIRC3
KRAS Signaling Dn	32/200	0.000399636	0.0010657	0	0	2.06112	16.1282	PTGFR;CALCB;OXT;TFCP2L1;MEFV;IFI44L;KCNMB1;IL12B;CCR8;SLC16A7;PDE6B;NOS1;SLC12A3;EDN1;CAMK1D;RSAD2;CKM;EGF;MX1;COPZ2;GP1BA;WNT16;SSTR4;EDAR;ACTC1;IFNG;SIDT1;TFF2;PKP1;CLDN16;CHST2;SLC29A3
Apical Junction	31/200	0.000843653	0.00213133	0	0	1.9836	14.0395	COL17A1;GRB7;ITGB4;AMIGO2;LAMA3;NEXN;TNFRSF11B;LAMC2;MYL12B;GNAI2;CNN2;RRAS;VCAM1;LAYN;ALOX15B;MMP9;MAPK13;CLDN11;CLDN5;PTPRC;ACTC1;CD209;CLDN14;CLDN7;CDH11;CNTN1;EVL;TGFBI;MYL9;FBN1;ITGA9
UV Response Dn	24/144	0.0011314	0.00271536	0	0	2.1596	14.6513	PTGFR;DUSP1;ITGB3;COL11A1;SERPINE1;GCNT1;LPAR1;FHL2;SYNJ2;TFPI;LTBP1;F3;FBLN5;GJA1;EFEMP1;COL1A2;PLCB4;ADORA2B;COL5A2;ID1;KCNMA1;LDLR;MGLL;MT1E
p53 Pathway	26/200	0.0204726	0.0467945	0	0	1.61061	6.26313	CYFIP2;CD82;RRAD;ITGB4;RGS16;ABAT;SERTAD3;CCND2;CASP1;TNNI1;HMOX1;TP63;ST14;VDR;FUCA1;SPHK1;LIF;TAP1;TPD52L1;ALOX15B;TM4SF1;DEF6;VAMP8;IL1A;TCN2;FAS
Angiogenesis	7/36	0.030287	0.0660808	0	0	2.59327	9.06874	CXCL6;THBD;CCND2;LUM;COL5A2;SERPINA5;PF4
Apical Surface	7/44	0.0773704	0.16127	0	0	2.03167	5.19935	LYN;SCUBE1;ATP8B1;PLAUR;PCSK9;GATA3;SULF2
UV Response Up	19/158	0.080635	0.16127	0	0	1.47007	3.70138	LYN;ABCB1;GCH1;RRAD;TAP1;ARRB2;SOD2;AQP3;RASGRP1;CXCL2;TUBA4A;NFKBIA;IL6;HTR7;NAT1;CA2;IRF1;HMOX1;CDO1
Reactive Oxygen Species Pathway	7/49	0.120867	0.232065	0	0	1.78931	3.78093	PDLIM1;HHEX;PRDX1;MGST1;GLRX;LSP1;SOD2
heme Metabolism	21/200	0.188998	0.34892	0	0	1.26044	2.09992	SLC22A4;MAP2K3;NFE2;ALDH1L1;GYPE;MOCOS;ACSL6;PDZK1IP1;AQP3;ANK1;ELL2;C3;SLC25A38;CA2;UCP2;TSPAN5;CTSE;CTSB;HTATIP2;ABCG2;OSBP2
Pancreas Beta Cells	5/40	0.253173	0.450085	0	0	1.53248	2.10514	DPP4;PCSK1;MAFB;VDR;SYT13
Pperoxisome	11/104	0.273015	0.468026	0	0	1.26927	1.64781	ABCD2;ABCB1;FABP6;ABCB4;PRDX1;EPHX2;ACSL5;SERPINA6;SOD2;ESR2;DHRS3
Wnt-beta Catenin Signaling	5/42	0.286776	0.473173	0	0	1.44949	1.81049	WNT6;CCND2;TCF7;HEY2;WNT1
Cholesterol Homeostasis	8/74	0.295733	0.473173	0	0	1.30037	1.58424	PLAUR;FBXO6;ALDOC;ANTXR2;CLU;LDLR;CXCL16;LGMN
TGF-beta Signaling	6/54	0.312455	0.483801	0	0	1.34076	1.55969	RAB31;IFNGR2;ID2;SERPINE1;ID1;THBS1
Spermatogenesis	13/135	0.366798	0.550197	0	0	1.14301	1.14637	ACE;GFI1;ALOX15;ELOVL3;TULP2;POMC;SHE;GPR182;DMC1;SCG5;MAP7;NOS1;DPEP3
PI3K/AKT/mTOR Signaling	10/105	0.407188	0.592273	0	0	1.1288	1.01421	MAP2K3;GNGT1;TIAM1;GNA14;RPS6KA1;SLA;CXCR4;GRB2;FASLG;MYD88
Glycolysis	18/200	0.44295	0.625341	0	0	1.06051	0.86357	MIOX;GAL3ST1;IGFBP3;CXCR4;GLRX;PYGL;DCN;ISG20;NT5E;ADORA2B;TFF3;ME1;CHST1;ANGPTL4;TGFBI;SLC16A3;CHST2;DSC2
Androgen Response	9/100	0.485122	0.665311	0	0	1.06019	0.766891	ALDH1A3;TNFAIP8;MAP7;PTK2B;B2M;ELL2;FKBP5;UBE2J1;NKX3-1
Bile Acid Metabolism	9/112	0.624506	0.832675	0	0	0.936053	0.440688	CH25H;ABCD2;ABCA6;EPHX2;RBP1;AKR1D1;ACSL5;TFCP2L1;SERPINA6
mTORC1 Signaling	16/200	0.644171	0.835681	0	0	0.931222	0.409543	MAP2K3;FKBP2;TES;ITGB2;CXCR4;SLA;GLRX;TUBA4A;MLLT11;SLC9A3R1;PSAT1;PRDX1;ME1;LDLR;CTSC;LGMN
Fatty Acid Metabolism	12/158	0.705514	0.891175	0	0	0.879961	0.306956	GSTZ1;IL4I1;TDO2;CA2;GPD1;ME1;ACSL5;G0S2;CD1D;GLUL;INMT;MGLL
Adipogenesis	14/200	0.816712	0.989552	0	0	0.805016	0.16299	ITIH5;EPHX2;CMBL;C3;BCL6;ALDH2;UCP2;ENPP2;ME1;SNCG;PLIN2;CD302;ANGPTL4;MGLL
Hedgehog Signaling	2/36	0.824627	0.989552	0	0	0.629947	0.121469	RTN1;HEY2
Notch Signaling	1/32	0.942567	0.999996	0	0	0.345309	0.0204245	WNT2
Protein Secretion	2/96	0.998129	0.999996	0	0	0.227104	0.000425344	SCRN1;CTSC
Mitotic Spindle	7/199	0.998567	0.999996	0	0	0.388195	0.000556532	TIAM1;CAPZB;BIN1;ARHGAP27;EZR;DOCK2;TUBA4A
DNA Repair	4/150	0.999159	0.999996	0	0	0.291943	0.000245643	CDA;POLD4;CMPK2;CCNO
Unfolded Protein Response	2/113	0.999525	0.999996	0	0	0.192143	9.12862e-05	CEBPB;PSAT1
G2-M Checkpoint	2/200	0.999996	0.999996	0	0	0.107201	4.56093e-07	SLC38A1;EGF
Oxidative Phosphorylation	2/200	0.999996	0.999996	0	0	0.107201	4.56093e-07	PDK4;TCIRG1
Myc Targets V1	1/200	0.999996	0.999996	0	0	0.053297	2.10433e-07	PSMB3

## Sheet: S6
Gene (Mutated)	TMB	CIMP+	CIMP-	P-value
A1CF	46 (11%)	15 (13.9%)	31 ( 9.9%)	0.283
A2M	53 (13%)	15 (13.9%)	38 (12.1%)	0.617
A2ML1	52 (12%)	14 (13.0%)	38 (12.1%)	0.866
ABCA12	94 (22%)	29 (26.9%)	65 (20.8%)	0.227
ABCA13	95 (23%)	26 (24.1%)	69 (22.0%)	0.69
ABCA4	71 (17%)	15 (13.9%)	56 (17.9%)	0.374
ABCA6	43 (10%)	15 (13.9%)	28 ( 8.9%)	0.145
ABCA8	55 (13%)	14 (13.0%)	41 (13.1%)	1
ABCB1	52 (12%)	12 (11.1%)	40 (12.8%)	0.736
ABCB11	53 (13%)	16 (14.8%)	37 (11.8%)	0.405
ABCB5	68 (16%)	24 (22.2%)	44 (14.1%)	0.0502
ABCC3	53 (13%)	13 (12.0%)	40 (12.8%)	1
ABCC6	53 (13%)	9 ( 8.3%)	44 (14.1%)	0.133
ABCC9	63 (15%)	16 (14.8%)	47 (15.0%)	1
MYOCD	84 (20%)	26 (24.1%)	58 (18.5%)	0.212
LILRB1	46 (11%)	12 (11.1%)	34 (10.9%)	1
DNAH17	110 (26%)	32 (29.6%)	78 (24.9%)	0.374
ACACA	45 (11%)	14 (13.0%)	31 ( 9.9%)	0.371
ACACB	46 (11%)	20 (18.5%)	26 ( 8.3%)	0.00648
ACAN	90 (21%)	18 (16.7%)	72 (23.0%)	0.176
ACE	44 (10%)	14 (13.0%)	30 ( 9.6%)	0.362
ACSM2B	58 (14%)	18 (16.7%)	40 (12.8%)	0.332
ACSS3	43 (10%)	10 ( 9.3%)	33 (10.5%)	0.854
ADAM18	83 (20%)	24 (22.2%)	59 (18.8%)	0.484
ADAM2	44 (10%)	10 ( 9.3%)	34 (10.9%)	0.718
ADAM28	61 (14%)	13 (12.0%)	48 (15.3%)	0.433
ADAM29	60 (14%)	18 (16.7%)	42 (13.4%)	0.426
ADAM7	75 (18%)	25 (23.1%)	50 (16.0%)	0.108
ADAMDEC1	46 (11%)	14 (13.0%)	32 (10.2%)	0.475
ADAMTS12	59 (14%)	15 (13.9%)	44 (14.1%)	1
ADAMTS16	44 (10%)	8 ( 7.4%)	36 (11.5%)	0.276
ADAMTS18	80 (19%)	22 (20.4%)	58 (18.5%)	0.671
ADAMTS19	55 (13%)	18 (16.7%)	37 (11.8%)	0.246
ADAMTS2	56 (13%)	18 (16.7%)	38 (12.1%)	0.251
ADAMTS20	100 (24%)	25 (23.1%)	75 (24.0%)	0.897
ADAMTS7	50 (12%)	18 (16.7%)	32 (10.2%)	0.0849
ADAMTS9	43 (10%)	13 (12.0%)	30 ( 9.6%)	0.465
ADAMTSL1	52 (12%)	16 (14.8%)	36 (11.5%)	0.397
ADAMTSL3	52 (12%)	16 (14.8%)	36 (11.5%)	0.397
ADCY10	47 (11%)	13 (12.0%)	34 (10.9%)	0.725
ADCY8	73 (17%)	20 (18.5%)	53 (16.9%)	0.768
ADH1B	48 (11%)	13 (12.0%)	35 (11.2%)	0.861
ADH1C	46 (11%)	9 ( 8.3%)	37 (11.8%)	0.374
AGBL1	55 (13%)	15 (13.9%)	40 (12.8%)	0.743
AHNAK	65 (15%)	28 (25.9%)	37 (11.8%)	0.00101
AHNAK2	98 (23%)	34 (31.5%)	64 (20.4%)	0.0245
AIM1	44 (10%)	14 (13.0%)	30 ( 9.6%)	0.362
AKAP6	58 (14%)	16 (14.8%)	42 (13.4%)	0.747
AKAP9	61 (14%)	21 (19.4%)	40 (12.8%)	0.112
DLG5	45 (11%)	13 (12.0%)	32 (10.2%)	0.591
ALK	61 (14%)	25 (23.1%)	36 (11.5%)	0.00428
ALMS1	71 (17%)	21 (19.4%)	50 (16.0%)	0.456
ALPK2	80 (19%)	24 (22.2%)	56 (17.9%)	0.323
ALPK3	46 (11%)	10 ( 9.3%)	36 (11.5%)	0.595
AMER3	50 (12%)	17 (15.7%)	33 (10.5%)	0.168
ANGPT1	45 (11%)	12 (11.1%)	33 (10.5%)	0.858
ANK1	60 (14%)	11 (10.2%)	49 (15.7%)	0.202
ANK2	81 (19%)	18 (16.7%)	63 (20.1%)	0.481
ANK3	158 (38%)	43 (39.8%)	115 (36.7%)	0.567
ANKHD1	50 (12%)	12 (11.1%)	38 (12.1%)	0.864
ANKRD11	48 (11%)	16 (14.8%)	32 (10.2%)	0.219
ANKRD30A	97 (23%)	27 (25.0%)	70 (22.4%)	0.597
ANO2	55 (13%)	17 (15.7%)	38 (12.1%)	0.326
ANO4	73 (17%)	26 (24.1%)	47 (15.0%)	0.0389
AOX1	44 (10%)	16 (14.8%)	28 ( 8.9%)	0.1
APC	57 (14%)	15 (13.9%)	42 (13.4%)	0.872
APOB	137 (32%)	34 (31.5%)	103 (32.9%)	0.813
ARAP2	59 (14%)	13 (12.0%)	46 (14.7%)	0.63
ARHGEF11	43 (10%)	12 (11.1%)	31 ( 9.9%)	0.715
ARID2	70 (17%)	32 (29.6%)	38 (12.1%)	7.19e-05
ARMC4	83 (20%)	28 (25.9%)	55 (17.6%)	0.0685
ARPP21	52 (12%)	19 (17.6%)	33 (10.5%)	0.0627
ASH1L	51 (12%)	17 (15.7%)	34 (10.9%)	0.23
ASPM	48 (11%)	12 (11.1%)	36 (11.5%)	1
ASTN1	83 (20%)	24 (22.2%)	59 (18.8%)	0.484
ASTN2	62 (15%)	17 (15.7%)	45 (14.4%)	0.754
ASXL3	116 (28%)	33 (30.6%)	83 (26.5%)	0.454
ATG2A	43 (10%)	12 (11.1%)	31 ( 9.9%)	0.715
ATP10B	48 (11%)	12 (11.1%)	36 (11.5%)	1
ATP10D	50 (12%)	16 (14.8%)	34 (10.9%)	0.301
ATP13A4	48 (11%)	15 (13.9%)	33 (10.5%)	0.38
ATP13A5	63 (15%)	15 (13.9%)	48 (15.3%)	0.876
ATP2B2	48 (11%)	16 (14.8%)	32 (10.2%)	0.219
ATP8B4	57 (14%)	14 (13.0%)	43 (13.7%)	1
ATR	49 (12%)	15 (13.9%)	34 (10.9%)	0.389
ATRNL1	46 (11%)	17 (15.7%)	29 ( 9.3%)	0.0737
AXDND1	48 (11%)	12 (11.1%)	36 (11.5%)	1
BAI3	93 (22%)	23 (21.3%)	70 (22.4%)	0.893
BCLAF1	76 (18%)	23 (21.3%)	53 (16.9%)	0.313
BIRC6	75 (18%)	18 (16.7%)	57 (18.2%)	0.772
BMP5	47 (11%)	19 (17.6%)	28 ( 8.9%)	0.0203
BMPER	49 (12%)	15 (13.9%)	34 (10.9%)	0.389
BPTF	47 (11%)	11 (10.2%)	36 (11.5%)	0.86
BRAF	221 (52%)	39 (36.1%)	182 (58.1%)	8.71e-05
BRCA2	50 (12%)	16 (14.8%)	34 (10.9%)	0.301
BRINP1	61 (14%)	17 (15.7%)	44 (14.1%)	0.638
BRINP2	54 (13%)	14 (13.0%)	40 (12.8%)	1
BRINP3	78 (18%)	22 (20.4%)	56 (17.9%)	0.568
BSN	97 (23%)	23 (21.3%)	74 (23.6%)	0.692
BTBD11	47 (11%)	17 (15.7%)	30 ( 9.6%)	0.109
BZRAP1	49 (12%)	16 (14.8%)	33 (10.5%)	0.228
CDH23	71 (17%)	21 (19.4%)	50 (16.0%)	0.456
C10orf71	48 (11%)	13 (12.0%)	35 (11.2%)	0.861
C12orf55	74 (18%)	21 (19.4%)	53 (16.9%)	0.56
C1orf168	56 (13%)	27 (25.0%)	29 ( 9.3%)	0.000107
C1orf173	108 (26%)	33 (30.6%)	75 (24.0%)	0.201
C2CD3	48 (11%)	14 (13.0%)	34 (10.9%)	0.599
C2orf16	50 (12%)	15 (13.9%)	35 (11.2%)	0.491
C2orf71	46 (11%)	15 (13.9%)	31 ( 9.9%)	0.283
C3	57 (14%)	15 (13.9%)	42 (13.4%)	0.872
C6	100 (24%)	30 (27.8%)	70 (22.4%)	0.294
C7	76 (18%)	22 (20.4%)	54 (17.3%)	0.471
C8A	53 (13%)	16 (14.8%)	37 (11.8%)	0.405
C8B	55 (13%)	17 (15.7%)	38 (12.1%)	0.326
C8orf34	53 (13%)	16 (14.8%)	37 (11.8%)	0.405
CACNA1A	56 (13%)	15 (13.9%)	41 (13.1%)	0.87
CACNA1B	50 (12%)	20 (18.5%)	30 ( 9.6%)	0.0237
CACNA1C	73 (17%)	21 (19.4%)	52 (16.6%)	0.556
CACNA1D	46 (11%)	14 (13.0%)	32 (10.2%)	0.475
CACNA1E	101 (24%)	32 (29.6%)	69 (22.0%)	0.118
CACNA1G	64 (15%)	17 (15.7%)	47 (15.0%)	0.877
CACNA1H	49 (12%)	12 (11.1%)	37 (11.8%)	1
CACNA1I	50 (12%)	15 (13.9%)	35 (11.2%)	0.491
CACNA1S	70 (17%)	19 (17.6%)	51 (16.3%)	0.765
CACNA2D3	74 (18%)	25 (23.1%)	49 (15.7%)	0.0806
CAD	44 (10%)	9 ( 8.3%)	35 (11.2%)	0.469
CAPN13	49 (12%)	17 (15.7%)	32 (10.2%)	0.163
CARD11	57 (14%)	18 (16.7%)	39 (12.5%)	0.327
CASR	75 (18%)	22 (20.4%)	53 (16.9%)	0.466
CATSPERB	66 (16%)	20 (18.5%)	46 (14.7%)	0.359
CCDC108	54 (13%)	13 (12.0%)	41 (13.1%)	0.868
CCDC141	64 (15%)	19 (17.6%)	45 (14.4%)	0.439
CCDC147	46 (11%)	15 (13.9%)	31 ( 9.9%)	0.283
CCDC88C	53 (13%)	15 (13.9%)	38 (12.1%)	0.617
CCNB3	49 (12%)	18 (16.7%)	31 ( 9.9%)	0.0803
CD163	100 (24%)	29 (26.9%)	71 (22.7%)	0.431
CD163L1	88 (21%)	27 (25.0%)	61 (19.5%)	0.272
CDH10	54 (13%)	12 (11.1%)	42 (13.4%)	0.619
CDH12	48 (11%)	17 (15.7%)	31 ( 9.9%)	0.114
CDH18	57 (14%)	13 (12.0%)	44 (14.1%)	0.744
CDH4	50 (12%)	13 (12.0%)	37 (11.8%)	1
CDH6	72 (17%)	21 (19.4%)	51 (16.3%)	0.461
CDH7	46 (11%)	15 (13.9%)	31 ( 9.9%)	0.283
CDH8	62 (15%)	20 (18.5%)	42 (13.4%)	0.209
CDH9	60 (14%)	21 (19.4%)	39 (12.5%)	0.0803
CDHR2	46 (11%)	16 (14.8%)	30 ( 9.6%)	0.152
CDKN2A	54 (13%)	6 ( 5.6%)	48 (15.3%)	0.00739
CELSR1	62 (15%)	26 (24.1%)	36 (11.5%)	0.00253
CELSR3	53 (13%)	16 (14.8%)	37 (11.8%)	0.405
CENPE	46 (11%)	17 (15.7%)	29 ( 9.3%)	0.0737
CENPF	43 (10%)	10 ( 9.3%)	33 (10.5%)	0.854
CEP350	53 (13%)	17 (15.7%)	36 (11.5%)	0.245
CFH	61 (14%)	22 (20.4%)	39 (12.5%)	0.0563
CFHR5	46 (11%)	12 (11.1%)	34 (10.9%)	1
CFTR	77 (18%)	23 (21.3%)	54 (17.3%)	0.387
CGNL1	46 (11%)	15 (13.9%)	31 ( 9.9%)	0.283
CHD5	64 (15%)	15 (13.9%)	49 (15.7%)	0.757
CHD6	60 (14%)	14 (13.0%)	46 (14.7%)	0.751
CHD7	59 (14%)	16 (14.8%)	43 (13.7%)	0.751
CHD8	52 (12%)	12 (11.1%)	40 (12.8%)	0.736
CHGB	53 (13%)	16 (14.8%)	37 (11.8%)	0.405
CHL1	64 (15%)	17 (15.7%)	47 (15.0%)	0.877
CILP	45 (11%)	13 (12.0%)	32 (10.2%)	0.591
CILP2	46 (11%)	11 (10.2%)	35 (11.2%)	0.859
CLCN1	46 (11%)	14 (13.0%)	32 (10.2%)	0.475
CLSTN2	45 (11%)	21 (19.4%)	24 ( 7.7%)	0.00172
CMYA5	101 (24%)	29 (26.9%)	72 (23.0%)	0.434
CNGB3	50 (12%)	19 (17.6%)	31 ( 9.9%)	0.0389
CNOT1	49 (12%)	12 (11.1%)	37 (11.8%)	1
CNTN1	43 (10%)	12 (11.1%)	31 ( 9.9%)	0.715
CNTN4	77 (18%)	15 (13.9%)	62 (19.8%)	0.195
CNTN5	93 (22%)	29 (26.9%)	64 (20.4%)	0.18
CNTN6	53 (13%)	11 (10.2%)	42 (13.4%)	0.501
CNTNAP2	96 (23%)	34 (31.5%)	62 (19.8%)	0.0164
CNTNAP4	59 (14%)	18 (16.7%)	41 (13.1%)	0.421
CNTNAP5	73 (17%)	22 (20.4%)	51 (16.3%)	0.376
COL11A1	114 (27%)	28 (25.9%)	86 (27.5%)	0.803
COL11A2	69 (16%)	21 (19.4%)	48 (15.3%)	0.366
COL12A1	80 (19%)	23 (21.3%)	57 (18.2%)	0.48
COL14A1	78 (18%)	21 (19.4%)	57 (18.2%)	0.775
COL15A1	43 (10%)	14 (13.0%)	29 ( 9.3%)	0.273
COL17A1	51 (12%)	16 (14.8%)	35 (11.2%)	0.31
COL19A1	61 (14%)	25 (23.1%)	36 (11.5%)	0.00428
COL1A1	68 (16%)	15 (13.9%)	53 (16.9%)	0.545
COL1A2	60 (14%)	20 (18.5%)	40 (12.8%)	0.152
COL21A1	88 (21%)	25 (23.1%)	63 (20.1%)	0.496
COL22A1	95 (23%)	28 (25.9%)	67 (21.4%)	0.351
COL24A1	57 (14%)	10 ( 9.3%)	47 (15.0%)	0.145
COL27A1	60 (14%)	12 (11.1%)	48 (15.3%)	0.339
COL28A1	48 (11%)	16 (14.8%)	32 (10.2%)	0.219
COL2A1	60 (14%)	22 (20.4%)	38 (12.1%)	0.039
COL3A1	101 (24%)	27 (25.0%)	74 (23.6%)	0.794
COL4A1	70 (17%)	19 (17.6%)	51 (16.3%)	0.765
COL4A2	48 (11%)	18 (16.7%)	30 ( 9.6%)	0.0537
COL4A3	84 (20%)	21 (19.4%)	63 (20.1%)	1
COL4A4	132 (31%)	38 (35.2%)	94 (30.0%)	0.337
COL4A5	95 (23%)	23 (21.3%)	72 (23.0%)	0.79
COL4A6	71 (17%)	20 (18.5%)	51 (16.3%)	0.655
COL5A1	96 (23%)	31 (28.7%)	65 (20.8%)	0.11
COL5A2	83 (20%)	22 (20.4%)	61 (19.5%)	0.889
COL5A3	87 (21%)	30 (27.8%)	57 (18.2%)	0.0391
COL6A3	83 (20%)	24 (22.2%)	59 (18.8%)	0.484
COL6A6	79 (19%)	20 (18.5%)	59 (18.8%)	1
COL7A1	100 (24%)	32 (29.6%)	68 (21.7%)	0.115
COL8A1	43 (10%)	13 (12.0%)	30 ( 9.6%)	0.465
COL9A1	57 (14%)	15 (13.9%)	42 (13.4%)	0.872
CORIN	47 (11%)	20 (18.5%)	27 ( 8.6%)	0.00743
CPAMD8	81 (19%)	23 (21.3%)	58 (18.5%)	0.572
CPED1	51 (12%)	15 (13.9%)	36 (11.5%)	0.498
CPS1	44 (10%)	11 (10.2%)	33 (10.5%)	1
CPXM2	43 (10%)	13 (12.0%)	30 ( 9.6%)	0.465
CR1	60 (14%)	21 (19.4%)	39 (12.5%)	0.0803
CR2	59 (14%)	18 (16.7%)	41 (13.1%)	0.421
CRB1	92 (22%)	30 (27.8%)	62 (19.8%)	0.105
CREBBP	48 (11%)	12 (11.1%)	36 (11.5%)	1
CSF2RB	48 (11%)	19 (17.6%)	29 ( 9.3%)	0.0229
CSMD1	167 (40%)	48 (44.4%)	119 (38.0%)	0.255
CSMD2	167 (40%)	44 (40.7%)	123 (39.3%)	0.82
CSMD3	151 (36%)	43 (39.8%)	108 (34.5%)	0.352
CTNNA2	45 (11%)	13 (12.0%)	32 (10.2%)	0.591
CTNNA3	48 (11%)	9 ( 8.3%)	39 (12.5%)	0.294
CTNND2	57 (14%)	17 (15.7%)	40 (12.8%)	0.42
CUBN	87 (21%)	20 (18.5%)	67 (21.4%)	0.583
CUX2	53 (13%)	14 (13.0%)	39 (12.5%)	0.868
CWH43	46 (11%)	11 (10.2%)	35 (11.2%)	0.859
CYP2C18	45 (11%)	14 (13.0%)	31 ( 9.9%)	0.371
CYP2C19	46 (11%)	17 (15.7%)	29 ( 9.3%)	0.0737
CYP2C8	48 (11%)	14 (13.0%)	34 (10.9%)	0.599
CYP2C9	49 (12%)	17 (15.7%)	32 (10.2%)	0.163
DAB1	59 (14%)	18 (16.7%)	41 (13.1%)	0.421
DCC	106 (25%)	29 (26.9%)	77 (24.6%)	0.7
DCDC1	68 (16%)	22 (20.4%)	46 (14.7%)	0.174
DCHS2	74 (18%)	27 (25%)	47 (15%)	0.0271
DDX60	58 (14%)	13 (12.0%)	45 (14.4%)	0.629
DDX60L	49 (12%)	17 (15.7%)	32 (10.2%)	0.163
DENND3	43 (10%)	12 (11.1%)	31 ( 9.9%)	0.715
DGKB	44 (10%)	16 (14.8%)	28 ( 8.9%)	0.1
DGKI	46 (11%)	14 (13.0%)	32 (10.2%)	0.475
DICER1	47 (11%)	10 ( 9.3%)	37 (11.8%)	0.595
DIDO1	51 (12%)	10 ( 9.3%)	41 (13.1%)	0.392
DLEC1	47 (11%)	16 (14.8%)	31 ( 9.9%)	0.161
DLG2	45 (11%)	19 (17.6%)	26 ( 8.3%)	0.0108
DMBT1	95 (23%)	25 (23.1%)	70 (22.4%)	0.894
DMD	66 (16%)	10 ( 9.3%)	56 (17.9%)	0.0325
DMXL2	53 (13%)	17 (15.7%)	36 (11.5%)	0.245
DNAH1	67 (16%)	17 (15.7%)	50 (16.0%)	1
DNAH10	126 (30%)	38 (35.2%)	88 (28.1%)	0.181
DNAH11	114 (27%)	31 (28.7%)	83 (26.5%)	0.707
DNAH2	109 (26%)	33 (30.6%)	76 (24.3%)	0.205
DNAH3	133 (32%)	35 (32.4%)	98 (31.3%)	0.905
DNAH5	234 (56%)	70 (64.8%)	164 (52.4%)	0.0326
DNAH7	169 (40%)	46 (42.6%)	123 (39.3%)	0.57
DNAH8	145 (34%)	36 (33.3%)	109 (34.8%)	0.815
DNAH9	149 (35%)	44 (40.7%)	105 (33.5%)	0.2
DOCK10	44 (10%)	9 ( 8.3%)	35 (11.2%)	0.469
DOCK11	48 (11%)	12 (11.1%)	36 (11.5%)	1
DOCK2	53 (13%)	17 (15.7%)	36 (11.5%)	0.245
DOCK3	86 (20%)	26 (24.1%)	60 (19.2%)	0.272
DOCK4	48 (11%)	16 (14.8%)	32 (10.2%)	0.219
DOCK8	52 (12%)	11 (10.2%)	41 (13.1%)	0.5
DOCK9	45 (11%)	9 ( 8.3%)	36 (11.5%)	0.47
DOPEY2	46 (11%)	13 (12.0%)	33 (10.5%)	0.721
DPP10	51 (12%)	18 (16.7%)	33 (10.5%)	0.122
DPYD	79 (19%)	21 (19.4%)	58 (18.5%)	0.886
DSC1	68 (16%)	14 (13.0%)	54 (17.3%)	0.363
DSC2	59 (14%)	18 (16.7%)	41 (13.1%)	0.421
DSC3	80 (19%)	29 (26.9%)	51 (16.3%)	0.0223
DSCAM	142 (34%)	35 (32.4%)	107 (34.2%)	0.814
DSCAML1	67 (16%)	19 (17.6%)	48 (15.3%)	0.647
DSG1	65 (15%)	21 (19.4%)	44 (14.1%)	0.216
DSG2	45 (11%)	12 (11.1%)	33 (10.5%)	0.858
DSG3	73 (17%)	20 (18.5%)	53 (16.9%)	0.768
DSG4	69 (16%)	22 (20.4%)	47 (15.0%)	0.227
DSP	89 (21%)	29 (26.9%)	60 (19.2%)	0.102
DST	72 (17%)	15 (13.9%)	57 (18.2%)	0.374
DUOX2	59 (14%)	19 (17.6%)	40 (12.8%)	0.26
DUSP27	52 (12%)	18 (16.7%)	34 (10.9%)	0.127
DYNC1H1	53 (13%)	14 (13.0%)	39 (12.5%)	0.868
DYNC2H1	63 (15%)	18 (16.7%)	45 (14.4%)	0.639
DYSF	83 (20%)	23 (21.3%)	60 (19.2%)	0.674
EFCAB6	46 (11%)	14 (13.0%)	32 (10.2%)	0.475
EGFLAM	54 (13%)	11 (10.2%)	43 (13.7%)	0.406
ELTD1	45 (11%)	20 (18.5%)	25 ( 8.0%)	0.00363
EML5	48 (11%)	13 (12.0%)	35 (11.2%)	0.861
ENAM	65 (15%)	18 (16.7%)	47 (15.0%)	0.757
ENPEP	52 (12%)	20 (18.5%)	32 (10.2%)	0.0281
EP400	54 (13%)	16 (14.8%)	38 (12.1%)	0.505
EPG5	47 (11%)	12 (11.1%)	35 (11.2%)	1
EPHA3	50 (12%)	13 (12.0%)	37 (11.8%)	1
EPHA6	80 (19%)	20 (18.5%)	60 (19.2%)	1
EPHA7	55 (13%)	23 (21.3%)	32 (10.2%)	0.00474
EPHB2	48 (11%)	9 ( 8.3%)	39 (12.5%)	0.294
EPPK1	72 (17%)	21 (19.4%)	51 (16.3%)	0.461
ERBB4	73 (17%)	20 (18.5%)	53 (16.9%)	0.768
ERC2	72 (17%)	14 (13.0%)	58 (18.5%)	0.235
EVPL	69 (16%)	22 (20.4%)	47 (15.0%)	0.227
EXPH5	47 (11%)	11 (10.2%)	36 (11.5%)	0.86
EYA4	51 (12%)	12 (11.1%)	39 (12.5%)	0.864
F13B	44 (10%)	8 ( 7.4%)	36 (11.5%)	0.276
F5	55 (13%)	12 (11.1%)	43 (13.7%)	0.619
F8	74 (18%)	16 (14.8%)	58 (18.5%)	0.464
FAM135B	116 (28%)	34 (31.5%)	82 (26.2%)	0.318
FAM47A	65 (15%)	14 (13.0%)	51 (16.3%)	0.444
FAM47C	62 (15%)	14 (13.0%)	48 (15.3%)	0.638
FAM83B	84 (20%)	25 (23.1%)	59 (18.8%)	0.332
FASN	44 (10%)	14 (13.0%)	30 ( 9.6%)	0.362
FAT1	59 (14%)	18 (16.7%)	41 (13.1%)	0.421
FAT2	83 (20%)	19 (17.6%)	64 (20.4%)	0.577
FAT3	129 (31%)	41 (38.0%)	88 (28.1%)	0.0691
FAT4	162 (38%)	43 (39.8%)	119 (38.0%)	0.819
FBN1	56 (13%)	14 (13.0%)	42 (13.4%)	1
FBN2	74 (18%)	19 (17.6%)	55 (17.6%)	1
FBN3	83 (20%)	23 (21.3%)	60 (19.2%)	0.674
FBXO40	45 (11%)	13 (12.0%)	32 (10.2%)	0.591
FCGBP	100 (24%)	31 (28.7%)	69 (22.0%)	0.19
FCRL5	67 (16%)	19 (17.6%)	48 (15.3%)	0.647
FER1L6	79 (19%)	22 (20.4%)	57 (18.2%)	0.668
FGA	53 (13%)	15 (13.9%)	38 (12.1%)	0.617
FGD5	46 (11%)	14 (13.0%)	32 (10.2%)	0.475
FILIP1	51 (12%)	18 (16.7%)	33 (10.5%)	0.122
FLG	144 (34%)	38 (35.2%)	106 (33.9%)	0.815
FLG2	90 (21%)	22 (20.4%)	68 (21.7%)	0.892
FLNA	52 (12%)	12 (11.1%)	40 (12.8%)	0.736
FLNB	80 (19%)	20 (18.5%)	60 (19.2%)	1
FLNC	91 (22%)	23 (21.3%)	68 (21.7%)	1
FLT1	50 (12%)	11 (10.2%)	39 (12.5%)	0.607
FLT3	45 (11%)	13 (12.0%)	32 (10.2%)	0.591
FLT4	48 (11%)	15 (13.9%)	33 (10.5%)	0.38
FMN2	91 (22%)	28 (25.9%)	63 (20.1%)	0.223
FN1	46 (11%)	10 ( 9.3%)	36 (11.5%)	0.595
FNDC1	63 (15%)	17 (15.7%)	46 (14.7%)	0.757
FRAS1	97 (23%)	30 (27.8%)	67 (21.4%)	0.186
FREM1	78 (18%)	25 (23.1%)	53 (16.9%)	0.154
FREM2	73 (17%)	17 (15.7%)	56 (17.9%)	0.661
FRMPD2	63 (15%)	22 (20.4%)	41 (13.1%)	0.0845
FRMPD3	44 (10%)	7 ( 6.5%)	37 (11.8%)	0.145
FRMPD4	46 (11%)	23 (21.3%)	23 ( 7.3%)	0.00023
FRY	46 (11%)	12 (11.1%)	34 (10.9%)	1
FRYL	46 (11%)	11 (10.2%)	35 (11.2%)	0.859
FSIP2	63 (15%)	23 (21.3%)	40 (12.8%)	0.0414
FSTL5	55 (13%)	13 (12.0%)	42 (13.4%)	0.869
FUT9	44 (10%)	17 (15.7%)	27 ( 8.6%)	0.0448
GABRG1	52 (12%)	19 (17.6%)	33 (10.5%)	0.0627
GALNT13	50 (12%)	16 (14.8%)	34 (10.9%)	0.301
GCN1L1	58 (14%)	14 (13.0%)	44 (14.1%)	0.872
GFRAL	56 (13%)	16 (14.8%)	40 (12.8%)	0.623
GHR	48 (11%)	13 (12.0%)	35 (11.2%)	0.861
GIMAP8	50 (12%)	16 (14.8%)	34 (10.9%)	0.301
GK2	49 (12%)	16 (14.8%)	33 (10.5%)	0.228
GLI2	57 (14%)	17 (15.7%)	40 (12.8%)	0.42
GLIS3	44 (10%)	11 (10.2%)	33 (10.5%)	1
GLRB	46 (11%)	16 (14.8%)	30 ( 9.6%)	0.152
GPC5	52 (12%)	11 (10.2%)	41 (13.1%)	0.5
GPR112	111 (26%)	30 (27.8%)	81 (25.9%)	0.705
GPR116	55 (13%)	19 (17.6%)	36 (11.5%)	0.135
GPR158	55 (13%)	23 (21.3%)	32 (10.2%)	0.00474
GPR179	67 (16%)	18 (16.7%)	49 (15.7%)	0.879
GPR98	186 (44%)	49 (45.4%)	137 (43.8%)	0.822
GPRC6A	54 (13%)	10 ( 9.3%)	44 (14.1%)	0.243
GRIA1	59 (14%)	21 (19.4%)	38 (12.1%)	0.076
GRIA2	59 (14%)	13 (12.0%)	46 (14.7%)	0.63
GRID1	44 (10%)	12 (11.1%)	32 (10.2%)	0.855
GRID2	69 (16%)	24 (22.2%)	45 (14.4%)	0.07
GRIK2	44 (10%)	12 (11.1%)	32 (10.2%)	0.855
GRIK3	43 (10%)	13 (12.0%)	30 ( 9.6%)	0.465
GRIN2A	112 (27%)	33 (30.6%)	79 (25.2%)	0.313
GRIN2B	73 (17%)	22 (20.4%)	51 (16.3%)	0.376
GRIN3A	70 (17%)	21 (19.4%)	49 (15.7%)	0.371
GRM3	67 (16%)	22 (20.4%)	45 (14.4%)	0.169
GRM7	62 (15%)	23 (21.3%)	39 (12.5%)	0.0395
GRM8	65 (15%)	21 (19.4%)	44 (14.1%)	0.216
GTF3C1	52 (12%)	10 ( 9.3%)	42 (13.4%)	0.31
GUCY2C	56 (13%)	17 (15.7%)	39 (12.5%)	0.412
HCN1	59 (14%)	14 (13.0%)	45 (14.4%)	0.872
HCRTR2	46 (11%)	12 (11.1%)	34 (10.9%)	1
HDAC9	68 (16%)	23 (21.3%)	45 (14.4%)	0.0971
HDC	43 (10%)	16 (14.8%)	27 ( 8.6%)	0.0953
HECTD4	64 (15%)	18 (16.7%)	46 (14.7%)	0.642
HECW1	68 (16%)	25 (23.1%)	43 (13.7%)	0.0328
HECW2	75 (18%)	18 (16.7%)	57 (18.2%)	0.772
HELZ2	48 (11%)	8 ( 7.4%)	40 (12.8%)	0.16
HEPH	50 (12%)	10 ( 9.3%)	40 (12.8%)	0.391
HEPHL1	61 (14%)	22 (20.4%)	39 (12.5%)	0.0563
HERC1	59 (14%)	15 (13.9%)	44 (14.1%)	1
HERC2	72 (17%)	16 (14.8%)	56 (17.9%)	0.554
HIVEP1	56 (13%)	16 (14.8%)	40 (12.8%)	0.623
HIVEP2	44 (10%)	15 (13.9%)	29 ( 9.3%)	0.201
HIVEP3	57 (14%)	14 (13.0%)	43 (13.7%)	1
HMCN1	98 (23%)	23 (21.3%)	75 (24.0%)	0.6
HRNR	69 (16%)	21 (19.4%)	48 (15.3%)	0.366
HSPG2	68 (16%)	23 (21.3%)	45 (14.4%)	0.0971
HTT	55 (13%)	13 (12.0%)	42 (13.4%)	0.869
HUWE1	73 (17%)	20 (18.5%)	53 (16.9%)	0.768
HYDIN	148 (35%)	43 (39.8%)	105 (33.5%)	0.245
IGSF1	73 (17%)	22 (20.4%)	51 (16.3%)	0.376
IGSF10	71 (17%)	20 (18.5%)	51 (16.3%)	0.655
IGSF9	43 (10%)	9 ( 8.3%)	34 (10.9%)	0.581
IGSF9B	46 (11%)	18 (16.7%)	28 ( 8.9%)	0.0321
IL7R	54 (13%)	15 (13.9%)	39 (12.5%)	0.739
ILDR1	54 (13%)	10 ( 9.3%)	44 (14.1%)	0.243
IMPG1	45 (11%)	17 (15.7%)	28 ( 8.9%)	0.0691
INADL	48 (11%)	6 ( 5.6%)	42 (13.4%)	0.0337
INSRR	57 (14%)	21 (19.4%)	36 (11.5%)	0.0494
IQGAP2	45 (11%)	14 (13.0%)	31 ( 9.9%)	0.371
ITGA4	58 (14%)	22 (20.4%)	36 (11.5%)	0.0341
ITGA8	54 (13%)	14 (13.0%)	40 (12.8%)	1
ITGAD	46 (11%)	11 (10.2%)	35 (11.2%)	0.859
ITGB4	45 (11%)	12 (11.1%)	33 (10.5%)	0.858
ITPR1	61 (14%)	18 (16.7%)	43 (13.7%)	0.526
KALRN	77 (18%)	23 (21.3%)	54 (17.3%)	0.387
KANK4	49 (12%)	15 (13.9%)	34 (10.9%)	0.389
KAT6B	43 (10%)	14 (13.0%)	29 ( 9.3%)	0.273
KCNB1	49 (12%)	10 ( 9.3%)	39 (12.5%)	0.486
KCNB2	89 (21%)	19 (17.6%)	70 (22.4%)	0.34
KCND2	47 (11%)	8 ( 7.4%)	39 (12.5%)	0.214
KCNH5	85 (20%)	28 (25.9%)	57 (18.2%)	0.0956
KCNH7	74 (18%)	18 (16.7%)	56 (17.9%)	0.884
KCNQ3	65 (15%)	20 (18.5%)	45 (14.4%)	0.354
KCNQ5	64 (15%)	18 (16.7%)	46 (14.7%)	0.642
KCNT2	79 (19%)	31 (28.7%)	48 (15.3%)	0.00394
KDR	61 (14%)	15 (13.9%)	46 (14.7%)	1
KEL	68 (16%)	19 (17.6%)	49 (15.7%)	0.65
KIAA0319	51 (12%)	16 (14.8%)	35 (11.2%)	0.31
KIAA0947	48 (11%)	11 (10.2%)	37 (11.8%)	0.728
KIAA1109	91 (22%)	29 (26.9%)	62 (19.8%)	0.137
KIAA1199	43 (10%)	13 (12.0%)	30 ( 9.6%)	0.465
KIAA1210	72 (17%)	20 (18.5%)	52 (16.6%)	0.658
KIAA1217	83 (20%)	18 (16.7%)	65 (20.8%)	0.402
KIAA1244	50 (12%)	11 (10.2%)	39 (12.5%)	0.607
KIAA1462	70 (17%)	18 (16.7%)	52 (16.6%)	1
KIAA1549	48 (11%)	14 (13.0%)	34 (10.9%)	0.599
KIAA2022	95 (23%)	22 (20.4%)	73 (23.3%)	0.594
KIF1A	44 (10%)	14 (13.0%)	30 ( 9.6%)	0.362
KIF21B	53 (13%)	15 (13.9%)	38 (12.1%)	0.617
KIF2B	46 (11%)	11 (10.2%)	35 (11.2%)	0.859
KIF4B	57 (14%)	19 (17.6%)	38 (12.1%)	0.191
KL	52 (12%)	13 (12.0%)	39 (12.5%)	1
KLHDC7A	58 (14%)	14 (13.0%)	44 (14.1%)	0.872
KLHL13	49 (12%)	12 (11.1%)	37 (11.8%)	1
KMT2A	81 (19%)	21 (19.4%)	60 (19.2%)	1
KMT2B	53 (13%)	15 (13.9%)	38 (12.1%)	0.617
KMT2C	77 (18%)	24 (22.2%)	53 (16.9%)	0.248
KMT2D	93 (22%)	25 (23.1%)	68 (21.7%)	0.788
KSR2	55 (13%)	12 (11.1%)	43 (13.7%)	0.619
LAMA1	71 (17%)	21 (19.4%)	50 (16.0%)	0.456
LAMA2	95 (23%)	24 (22.2%)	71 (22.7%)	1
LAMA3	82 (20%)	22 (20.4%)	60 (19.2%)	0.779
LAMA5	77 (18%)	22 (20.4%)	55 (17.6%)	0.564
LAMB4	59 (14%)	17 (15.7%)	42 (13.4%)	0.525
LCT	59 (14%)	12 (11.1%)	47 (15.0%)	0.34
LEPR	49 (12%)	14 (13.0%)	35 (11.2%)	0.605
LIFR	55 (13%)	20 (18.5%)	35 (11.2%)	0.0674
LILRA1	44 (10%)	10 ( 9.3%)	34 (10.9%)	0.718
LILRB4	45 (11%)	12 (11.1%)	33 (10.5%)	0.858
LIMCH1	47 (11%)	14 (13.0%)	33 (10.5%)	0.482
LIPI	43 (10%)	12 (11.1%)	31 ( 9.9%)	0.715
LPA	86 (20%)	29 (26.9%)	57 (18.2%)	0.0713
LPHN2	66 (16%)	15 (13.9%)	51 (16.3%)	0.646
LPHN3	48 (11%)	14 (13.0%)	34 (10.9%)	0.599
LRBA	60 (14%)	13 (12%)	47 (15%)	0.524
LRFN2	44 (10%)	13 (12.0%)	31 ( 9.9%)	0.584
LRP1	84 (20%)	20 (18.5%)	64 (20.4%)	0.78
LRP1B	193 (46%)	59 (54.6%)	134 (42.8%)	0.0435
LRP2	116 (28%)	31 (28.7%)	85 (27.2%)	0.803
LRRC4C	62 (15%)	21 (19.4%)	41 (13.1%)	0.117
LRRC7	60 (14%)	15 (13.9%)	45 (14.4%)	1
LRRIQ3	51 (12%)	22 (20.4%)	29 ( 9.3%)	0.00352
LRRK2	51 (12%)	15 (13.9%)	36 (11.5%)	0.498
SLCO1B3	56 (13%)	14 (13.0%)	42 (13.4%)	1
LTBP1	49 (12%)	14 (13.0%)	35 (11.2%)	0.605
LTBP2	67 (16%)	17 (15.7%)	50 (16.0%)	1
LY75	47 (11%)	16 (14.8%)	31 ( 9.9%)	0.161
LYST	46 (11%)	16 (14.8%)	30 ( 9.6%)	0.152
MACF1	97 (23%)	22 (20.4%)	75 (24.0%)	0.508
MAGEC1	93 (22%)	22 (20.4%)	71 (22.7%)	0.687
MAGEC3	46 (11%)	16 (14.8%)	30 ( 9.6%)	0.152
MAGI1	54 (13%)	17 (15.7%)	37 (11.8%)	0.317
MAP1A	64 (15%)	15 (13.9%)	49 (15.7%)	0.757
MAP2	44 (10%)	12 (11.1%)	32 (10.2%)	0.855
MAP3K9	44 (10%)	11 (10.2%)	33 (10.5%)	1
MARCO	59 (14%)	19 (17.6%)	40 (12.8%)	0.26
MAST4	62 (15%)	18 (16.7%)	44 (14.1%)	0.53
MBD5	63 (15%)	16 (14.8%)	47 (15.0%)	1
MCTP2	50 (12%)	14 (13.0%)	36 (11.5%)	0.73
MDN1	77 (18%)	15 (13.9%)	62 (19.8%)	0.195
MECOM	94 (22%)	33 (30.6%)	61 (19.5%)	0.0224
MED12L	56 (13%)	15 (13.9%)	41 (13.1%)	0.87
MEGF10	45 (11%)	13 (12.0%)	32 (10.2%)	0.591
MEGF8	45 (11%)	10 ( 9.3%)	35 (11.2%)	0.718
MERTK	43 (10%)	14 (13.0%)	29 ( 9.3%)	0.273
MGA	55 (13%)	18 (16.7%)	37 (11.8%)	0.246
MGAM	168 (40%)	47 (43.5%)	121 (38.7%)	0.425
MICAL3	46 (11%)	17 (15.7%)	29 ( 9.3%)	0.0737
MLK4	45 (11%)	18 (16.7%)	27 ( 8.6%)	0.0289
MORC1	81 (19%)	26 (24.1%)	55 (17.6%)	0.157
MPP7	48 (11%)	22 (20.4%)	26 ( 8.3%)	0.00134
MROH2B	122 (29%)	38 (35.2%)	84 (26.8%)	0.11
MROH7-TTC4	62 (15%)	18 (16.7%)	44 (14.1%)	0.53
MSR1	45 (11%)	15 (13.9%)	30 ( 9.6%)	0.211
MTOR	50 (12%)	14 (13.0%)	36 (11.5%)	0.73
MTUS2	75 (18%)	19 (17.6%)	56 (17.9%)	1
MUC16	307 (73%)	83 (76.9%)	224 (71.6%)	0.317
MUC17	131 (31%)	35 (32.4%)	96 (30.7%)	0.81
MUC2	62 (15%)	19 (17.6%)	43 (13.7%)	0.346
MUC4	74 (18%)	20 (18.5%)	54 (17.3%)	0.77
MUC5B	96 (23%)	29 (26.9%)	67 (21.4%)	0.287
MXRA5	133 (32%)	35 (32.4%)	98 (31.3%)	0.905
MYCBP2	65 (15%)	19 (17.6%)	46 (14.7%)	0.537
MYH1	108 (26%)	30 (27.8%)	78 (24.9%)	0.609
MYH11	51 (12%)	10 ( 9.3%)	41 (13.1%)	0.392
MYH13	71 (17%)	21 (19.4%)	50 (16.0%)	0.456
MYH15	71 (17%)	21 (19.4%)	50 (16.0%)	0.456
MYH2	114 (27%)	31 (28.7%)	83 (26.5%)	0.707
MYH4	96 (23%)	31 (28.7%)	65 (20.8%)	0.11
MYH6	52 (12%)	15 (13.9%)	37 (11.8%)	0.611
MYH7	69 (16%)	22 (20.4%)	47 (15.0%)	0.227
MYH8	83 (20%)	23 (21.3%)	60 (19.2%)	0.674
MYLK	62 (15%)	15 (13.9%)	47 (15.0%)	0.875
MYO15A	94 (22%)	26 (24.1%)	68 (21.7%)	0.595
MYO16	56 (13%)	19 (17.6%)	37 (11.8%)	0.14
MYO18B	94 (22%)	30 (27.8%)	64 (20.4%)	0.14
MYO1F	50 (12%)	13 (12.0%)	37 (11.8%)	1
MYO3A	67 (16%)	16 (14.8%)	51 (16.3%)	0.763
MYO3B	44 (10%)	13 (12.0%)	31 ( 9.9%)	0.584
MYO5B	69 (16%)	15 (13.9%)	54 (17.3%)	0.455
MYO7B	66 (16%)	20 (18.5%)	46 (14.7%)	0.359
MYO9A	54 (13%)	18 (16.7%)	36 (11.5%)	0.183
MYOF	45 (11%)	10 ( 9.3%)	35 (11.2%)	0.718
MYOM2	64 (15%)	20 (18.5%)	44 (14.1%)	0.278
MYOM3	55 (13%)	16 (14.8%)	39 (12.5%)	0.512
MYPN	44 (10%)	13 (12.0%)	31 ( 9.9%)	0.584
MYT1L	59 (14%)	18 (16.7%)	41 (13.1%)	0.421
NALCN	52 (12%)	17 (15.7%)	35 (11.2%)	0.236
NAV3	64 (15%)	11 (10.2%)	53 (16.9%)	0.119
NBAS	45 (11%)	18 (16.7%)	27 ( 8.6%)	0.0289
NBEA	83 (20%)	22 (20.4%)	61 (19.5%)	0.889
NBEAL2	54 (13%)	14 (13.0%)	40 (12.8%)	1
NCAN	54 (13%)	10 ( 9.3%)	44 (14.1%)	0.243
NCKAP1L	52 (12%)	15 (13.9%)	37 (11.8%)	0.611
NCKAP5	68 (16%)	18 (16.7%)	50 (16.0%)	0.88
NCOR1	49 (12%)	18 (16.7%)	31 ( 9.9%)	0.0803
NCOR2	49 (12%)	18 (16.7%)	31 ( 9.9%)	0.0803
NDST4	72 (17%)	27 (25.0%)	45 (14.4%)	0.0171
NEB	127 (30%)	33 (30.6%)	94 (30.0%)	0.904
NEBL	72 (17%)	18 (16.7%)	54 (17.3%)	1
NELL1	43 (10%)	9 ( 8.3%)	34 (10.9%)	0.581
NELL2	43 (10%)	8 ( 7.4%)	35 (11.2%)	0.357
NF1	71 (17%)	20 (18.5%)	51 (16.3%)	0.655
NFASC	47 (11%)	11 (10.2%)	36 (11.5%)	0.86
NLGN4X	43 (10%)	13 (12.0%)	30 ( 9.6%)	0.465
NLRP1	57 (14%)	15 (13.9%)	42 (13.4%)	0.872
NLRP10	48 (11%)	15 (13.9%)	33 (10.5%)	0.38
NLRP11	64 (15%)	23 (21.3%)	41 (13.1%)	0.0446
NLRP12	59 (14%)	20 (18.5%)	39 (12.5%)	0.147
NLRP13	68 (16%)	18 (16.7%)	50 (16.0%)	0.88
NLRP14	44 (10%)	12 (11.1%)	32 (10.2%)	0.855
NLRP2	49 (12%)	16 (14.8%)	33 (10.5%)	0.228
NLRP3	57 (14%)	19 (17.6%)	38 (12.1%)	0.191
NLRP4	69 (16%)	20 (18.5%)	49 (15.7%)	0.547
NLRP5	80 (19%)	25 (23.1%)	55 (17.6%)	0.204
NLRP8	83 (20%)	23 (21.3%)	60 (19.2%)	0.674
NLRP9	59 (14%)	21 (19.4%)	38 (12.1%)	0.076
NME8	46 (11%)	11 (10.2%)	35 (11.2%)	0.859
NOS1	87 (21%)	20 (18.5%)	67 (21.4%)	0.583
NOTCH3	52 (12%)	15 (13.9%)	37 (11.8%)	0.611
NOTCH4	66 (16%)	21 (19.4%)	45 (14.4%)	0.221
NPAP1	103 (24%)	31 (28.7%)	72 (23.0%)	0.244
NPC1L1	43 (10%)	10 ( 9.3%)	33 (10.5%)	0.854
NRAS	119 (28%)	44 (40.7%)	75 (24.0%)	0.00122
NRK	71 (17%)	20 (18.5%)	51 (16.3%)	0.655
NRXN1	74 (18%)	15 (13.9%)	59 (18.8%)	0.305
NRXN3	51 (12%)	13 (12.0%)	38 (12.1%)	1
NTRK3	44 (10%)	13 (12.0%)	31 ( 9.9%)	0.584
NUP210	62 (15%)	20 (18.5%)	42 (13.4%)	0.209
NUP210L	49 (12%)	14 (13.0%)	35 (11.2%)	0.605
NUTM1	45 (11%)	11 (10.2%)	34 (10.9%)	1
NWD1	75 (18%)	19 (17.6%)	56 (17.9%)	1
NYAP2	50 (12%)	14 (13.0%)	36 (11.5%)	0.73
NYNRIN	55 (13%)	23 (21.3%)	32 (10.2%)	0.00474
OBSCN	117 (28%)	40 (37.0%)	77 (24.6%)	0.0176
OGDHL	57 (14%)	14 (13.0%)	43 (13.7%)	1
OR4A15	49 (12%)	15 (13.9%)	34 (10.9%)	0.389
OR4K1	48 (11%)	17 (15.7%)	31 ( 9.9%)	0.114
OR4M2	44 (10%)	15 (13.9%)	29 ( 9.3%)	0.201
OR51S1	44 (10%)	10 ( 9.3%)	34 (10.9%)	0.718
OSMR	55 (13%)	19 (17.6%)	36 (11.5%)	0.135
OTOF	74 (18%)	23 (21.3%)	51 (16.3%)	0.243
OTOGL	82 (20%)	24 (22.2%)	58 (18.5%)	0.401
PAK7	71 (17%)	25 (23.1%)	46 (14.7%)	0.0524
PAPPA	86 (20%)	24 (22.2%)	62 (19.8%)	0.583
PAPPA2	110 (26%)	34 (31.5%)	76 (24.3%)	0.162
PCDH15	134 (32%)	31 (28.7%)	103 (32.9%)	0.473
PCDH18	82 (20%)	24 (22.2%)	58 (18.5%)	0.401
PCDHA1	49 (12%)	12 (11.1%)	37 (11.8%)	1
PCDHA3	44 (10%)	16 (14.8%)	28 ( 8.9%)	0.1
PCDHA5	43 (10%)	11 (10.2%)	32 (10.2%)	1
PCDHA8	50 (12%)	12 (11.1%)	38 (12.1%)	0.864
PCDHAC1	56 (13%)	15 (13.9%)	41 (13.1%)	0.87
PCDHB1	54 (13%)	20 (18.5%)	34 (10.9%)	0.0459
PCDHB3	46 (11%)	13 (12.0%)	33 (10.5%)	0.721
PCDHB4	55 (13%)	19 (17.6%)	36 (11.5%)	0.135
PCDHB5	47 (11%)	11 (10.2%)	36 (11.5%)	0.86
PCDHB7	54 (13%)	20 (18.5%)	34 (10.9%)	0.0459
PCDHB8	67 (16%)	21 (19.4%)	46 (14.7%)	0.285
PCLO	204 (48%)	53 (49.1%)	151 (48.2%)	0.911
PCNT	54 (13%)	17 (15.7%)	37 (11.8%)	0.317
PCNXL2	73 (17%)	24 (22.2%)	49 (15.7%)	0.14
PCSK5	75 (18%)	26 (24.1%)	49 (15.7%)	0.0578
PDE1A	55 (13%)	15 (13.9%)	40 (12.8%)	0.743
PDE1C	64 (15%)	19 (17.6%)	45 (14.4%)	0.439
PDE3A	43 (10%)	13 (12.0%)	30 ( 9.6%)	0.465
PDE4DIP	60 (14%)	15 (13.9%)	45 (14.4%)	1
PDZD2	74 (18%)	22 (20.4%)	52 (16.6%)	0.382
PEG3	84 (20%)	25 (23.1%)	59 (18.8%)	0.332
PGK2	50 (12%)	19 (17.6%)	31 ( 9.9%)	0.0389
PHKA1	69 (16%)	19 (17.6%)	50 (16.0%)	0.763
PHLDB2	48 (11%)	8 ( 7.4%)	40 (12.8%)	0.16
PIK3C2G	77 (18%)	23 (21.3%)	54 (17.3%)	0.387
PIKFYVE	47 (11%)	21 (19.4%)	26 ( 8.3%)	0.00248
PKD1	57 (14%)	15 (13.9%)	42 (13.4%)	0.872
PKD1L1	80 (19%)	18 (16.7%)	62 (19.8%)	0.57
PKD1L2	59 (14%)	20 (18.5%)	39 (12.5%)	0.147
PKDREJ	44 (10%)	12 (11.1%)	32 (10.2%)	0.855
PKHD1	82 (20%)	25 (23.1%)	57 (18.2%)	0.263
PKHD1L1	176 (42%)	54 (50%)	122 (39%)	0.0543
PLA2R1	47 (11%)	15 (13.9%)	32 (10.2%)	0.293
PLB1	53 (13%)	17 (15.7%)	36 (11.5%)	0.245
PLCB1	67 (16%)	21 (19.4%)	46 (14.7%)	0.285
PLCB4	92 (22%)	23 (21.3%)	69 (22.0%)	1
PLCE1	80 (19%)	23 (21.3%)	57 (18.2%)	0.48
PLCH1	83 (20%)	29 (26.9%)	54 (17.3%)	0.0356
PLCL2	48 (11%)	15 (13.9%)	33 (10.5%)	0.38
PLCZ1	55 (13%)	13 (12.0%)	42 (13.4%)	0.869
PLEC	64 (15%)	22 (20.4%)	42 (13.4%)	0.0888
PLG	51 (12%)	13 (12.0%)	38 (12.1%)	1
PLXDC2	46 (11%)	22 (20.4%)	24 ( 7.7%)	0.000566
PLXNA4	72 (17%)	20 (18.5%)	52 (16.6%)	0.658
PLXNB1	48 (11%)	13 (12.0%)	35 (11.2%)	0.861
PMFBP1	43 (10%)	13 (12.0%)	30 ( 9.6%)	0.465
POF1B	51 (12%)	19 (17.6%)	32 (10.2%)	0.0586
POLQ	51 (12%)	15 (13.9%)	36 (11.5%)	0.498
POM121L12	53 (13%)	19 (17.6%)	34 (10.9%)	0.0912
POTEE	47 (11%)	17 (15.7%)	30 ( 9.6%)	0.109
POTEG	50 (12%)	21 (19.4%)	29 ( 9.3%)	0.00882
PPFIA2	69 (16%)	17 (15.7%)	52 (16.6%)	0.881
PPP1R3A	76 (18%)	22 (20.4%)	54 (17.3%)	0.471
PPP1R9A	44 (10%)	15 (13.9%)	29 ( 9.3%)	0.201
PPP4R4	44 (10%)	14 (13.0%)	30 ( 9.6%)	0.362
PRB2	51 (12%)	12 (11.1%)	39 (12.5%)	0.864
PRDM16	50 (12%)	10 ( 9.3%)	40 (12.8%)	0.391
PRDM9	70 (17%)	18 (16.7%)	52 (16.6%)	1
PREX2	94 (22%)	29 (26.9%)	65 (20.8%)	0.227
PRKDC	58 (14%)	10 ( 9.3%)	48 (15.3%)	0.145
PRLR	52 (12%)	18 (16.7%)	34 (10.9%)	0.127
PRRC2A	48 (11%)	15 (13.9%)	33 (10.5%)	0.38
PRUNE2	97 (23%)	29 (26.9%)	68 (21.7%)	0.29
PTCHD2	57 (14%)	14 (13.0%)	43 (13.7%)	1
PTCHD3	45 (11%)	18 (16.7%)	27 ( 8.6%)	0.0289
PTPN13	43 (10%)	14 (13.0%)	29 ( 9.3%)	0.273
PTPRB	91 (22%)	32 (29.6%)	59 (18.8%)	0.0216
PTPRC	55 (13%)	12 (11.1%)	43 (13.7%)	0.619
PTPRD	89 (21%)	26 (24.1%)	63 (20.1%)	0.413
PTPRF	45 (11%)	11 (10.2%)	34 (10.9%)	1
PTPRK	76 (18%)	17 (15.7%)	59 (18.8%)	0.562
PTPRN2	56 (13%)	20 (18.5%)	36 (11.5%)	0.0715
PTPRO	46 (11%)	11 (10.2%)	35 (11.2%)	0.859
PTPRT	116 (28%)	34 (31.5%)	82 (26.2%)	0.318
PTPRZ1	52 (12%)	15 (13.9%)	37 (11.8%)	0.611
PXDN	43 (10%)	15 (13.9%)	28 ( 8.9%)	0.145
PXDNL	80 (19%)	23 (21.3%)	57 (18.2%)	0.48
PZP	45 (11%)	14 (13.0%)	31 ( 9.9%)	0.371
RBP3	58 (14%)	23 (21.3%)	35 (11.2%)	0.0143
RELN	110 (26%)	28 (25.9%)	82 (26.2%)	1
REV3L	43 (10%)	11 (10.2%)	32 (10.2%)	1
RFX6	56 (13%)	13 (12.0%)	43 (13.7%)	0.744
RGPD3	63 (15%)	25 (23.1%)	38 (12.1%)	0.00772
RGPD4	92 (22%)	27 (25.0%)	65 (20.8%)	0.418
RGS7	54 (13%)	13 (12.0%)	41 (13.1%)	0.868
RIMBP2	53 (13%)	13 (12.0%)	40 (12.8%)	1
RIMS1	57 (14%)	11 (10.2%)	46 (14.7%)	0.259
RIMS2	65 (15%)	16 (14.8%)	49 (15.7%)	0.879
RNF17	59 (14%)	17 (15.7%)	42 (13.4%)	0.525
RNF213	51 (12%)	10 ( 9.3%)	41 (13.1%)	0.392
ROBO2	68 (16%)	20 (18.5%)	48 (15.3%)	0.45
ROS1	94 (22%)	32 (29.6%)	62 (19.8%)	0.044
RP1	154 (37%)	41 (38.0%)	113 (36.1%)	0.73
RP1L1	81 (19%)	25 (23.1%)	56 (17.9%)	0.258
RPGRIP1	44 (10%)	14 (13.0%)	30 ( 9.6%)	0.362
RPTN	61 (14%)	14 (13%)	47 (15%)	0.751
RUNX1T1	50 (12%)	10 ( 9.3%)	40 (12.8%)	0.391
RYR1	136 (32%)	35 (32.4%)	101 (32.3%)	1
RYR2	127 (30%)	33 (30.6%)	94 (30.0%)	0.904
RYR3	115 (27%)	35 (32.4%)	80 (25.6%)	0.171
SACS	79 (19%)	22 (20.4%)	57 (18.2%)	0.668
SALL1	85 (20%)	30 (27.8%)	55 (17.6%)	0.0264
SALL3	44 (10%)	17 (15.7%)	27 ( 8.6%)	0.0448
SAMD9	58 (14%)	16 (14.8%)	42 (13.4%)	0.747
SAMD9L	69 (16%)	27 (25.0%)	42 (13.4%)	0.00667
SCAND3	77 (18%)	20 (18.5%)	57 (18.2%)	1
SCN10A	111 (26%)	28 (25.9%)	83 (26.5%)	1
SCN11A	123 (29%)	36 (33.3%)	87 (27.8%)	0.273
SCN1A	84 (20%)	29 (26.9%)	55 (17.6%)	0.0499
SCN2A	72 (17%)	17 (15.7%)	55 (17.6%)	0.767
SCN3A	72 (17%)	17 (15.7%)	55 (17.6%)	0.767
SCN4A	49 (12%)	11 (10.2%)	38 (12.1%)	0.728
SCN5A	99 (24%)	32 (29.6%)	67 (21.4%)	0.0882
SCN7A	60 (14%)	13 (12%)	47 (15%)	0.524
SCN8A	47 (11%)	12 (11.1%)	35 (11.2%)	1
SCN9A	84 (20%)	23 (21.3%)	61 (19.5%)	0.677
SDK1	68 (16%)	10 ( 9.3%)	58 (18.5%)	0.0233
SDK2	60 (14%)	17 (15.7%)	43 (13.7%)	0.633
SEC16A	44 (10%)	12 (11.1%)	32 (10.2%)	0.855
SELP	44 (10%)	14 (13.0%)	30 ( 9.6%)	0.362
SEMA3E	46 (11%)	8 ( 7.4%)	38 (12.1%)	0.212
SEMA5B	44 (10%)	13 (12.0%)	31 ( 9.9%)	0.584
SERPINB3	47 (11%)	17 (15.7%)	30 ( 9.6%)	0.109
SETBP1	51 (12%)	22 (20.4%)	29 ( 9.3%)	0.00352
SETD1A	46 (11%)	12 (11.1%)	34 (10.9%)	1
SEZ6L	63 (15%)	15 (13.9%)	48 (15.3%)	0.876
SGSM1	48 (11%)	14 (13.0%)	34 (10.9%)	0.599
SH3RF2	62 (15%)	16 (14.8%)	46 (14.7%)	1
SHANK2	53 (13%)	16 (14.8%)	37 (11.8%)	0.405
SHROOM3	47 (11%)	14 (13.0%)	33 (10.5%)	0.482
SHROOM4	50 (12%)	17 (15.7%)	33 (10.5%)	0.168
SI	106 (25%)	37 (34.3%)	69 (22.0%)	0.0145
SIGLEC1	50 (12%)	17 (15.7%)	33 (10.5%)	0.168
SIPA1L1	53 (13%)	12 (11.1%)	41 (13.1%)	0.737
SIPA1L3	51 (12%)	14 (13.0%)	37 (11.8%)	0.735
TG	71 (17%)	17 (15.7%)	54 (17.3%)	0.768
SLC12A5	44 (10%)	13 (12.0%)	31 ( 9.9%)	0.584
SLC15A2	54 (13%)	19 (17.6%)	35 (11.2%)	0.0959
SLC22A9	47 (11%)	16 (14.8%)	31 ( 9.9%)	0.161
SLC27A6	49 (12%)	14 (13.0%)	35 (11.2%)	0.605
SLC38A4	50 (12%)	11 (10.2%)	39 (12.5%)	0.607
SLC44A5	43 (10%)	15 (13.9%)	28 ( 8.9%)	0.145
SLC4A10	48 (11%)	13 (12.0%)	35 (11.2%)	0.861
SLC4A8	46 (11%)	10 ( 9.3%)	36 (11.5%)	0.595
SLC8A1	54 (13%)	18 (16.7%)	36 (11.5%)	0.183
SLC8A3	64 (15%)	19 (17.6%)	45 (14.4%)	0.439
SLC9A4	45 (11%)	15 (13.9%)	30 ( 9.6%)	0.211
SLC9C1	55 (13%)	13 (12.0%)	42 (13.4%)	0.869
SLC9C2	73 (17%)	18 (16.7%)	55 (17.6%)	0.884
SLCO1B7	44 (10%)	10 ( 9.3%)	34 (10.9%)	0.718
SLCO6A1	54 (13%)	19 (17.6%)	35 (11.2%)	0.0959
SLIT2	82 (20%)	26 (24.1%)	56 (17.9%)	0.162
SLIT3	81 (19%)	26 (24.1%)	55 (17.6%)	0.157
SLITRK1	49 (12%)	16 (14.8%)	33 (10.5%)	0.228
SLITRK3	51 (12%)	18 (16.7%)	33 (10.5%)	0.122
SMARCA4	43 (10%)	12 (11.1%)	31 ( 9.9%)	0.715
SNAP91	53 (13%)	14 (13.0%)	39 (12.5%)	0.868
SNCAIP	85 (20%)	25 (23.1%)	60 (19.2%)	0.405
SORCS3	65 (15%)	21 (19.4%)	44 (14.1%)	0.216
SORL1	93 (22%)	33 (30.6%)	60 (19.2%)	0.0159
SP140	53 (13%)	14 (13.0%)	39 (12.5%)	0.868
SPAG17	75 (18%)	22 (20.4%)	53 (16.9%)	0.466
SPATA31E1	51 (12%)	15 (13.9%)	36 (11.5%)	0.498
SPEF2	73 (17%)	17 (15.7%)	56 (17.9%)	0.661
SPEG	67 (16%)	15 (13.9%)	52 (16.6%)	0.546
SPEN	55 (13%)	13 (12.0%)	42 (13.4%)	0.869
SPHKAP	122 (29%)	33 (30.6%)	89 (28.4%)	0.713
SPINK5	47 (11%)	11 (10.2%)	36 (11.5%)	0.86
SPOCK3	43 (10%)	15 (13.9%)	28 ( 8.9%)	0.145
SPTA1	113 (27%)	32 (29.6%)	81 (25.9%)	0.452
SPTB	70 (17%)	20 (18.5%)	50 (16.0%)	0.551
SPTBN4	51 (12%)	16 (14.8%)	35 (11.2%)	0.31
SPTBN5	55 (13%)	16 (14.8%)	39 (12.5%)	0.512
SRCAP	56 (13%)	13 (12.0%)	43 (13.7%)	0.744
SRGAP3	56 (13%)	15 (13.9%)	41 (13.1%)	0.87
SRRM2	55 (13%)	8 ( 7.4%)	47 (15.0%)	0.0469
ST18	78 (18%)	22 (20.4%)	56 (17.9%)	0.568
ST6GAL2	52 (12%)	20 (18.5%)	32 (10.2%)	0.0281
STAB1	76 (18%)	19 (17.6%)	57 (18.2%)	1
STAB2	103 (24%)	35 (32.4%)	68 (21.7%)	0.0281
STK31	64 (15%)	16 (14.8%)	48 (15.3%)	1
STON1-GTF2A1L	56 (13%)	15 (13.9%)	41 (13.1%)	0.87
STXBP5L	105 (25%)	31 (28.7%)	74 (23.6%)	0.304
SVEP1	116 (28%)	35 (32.4%)	81 (25.9%)	0.212
SYCP1	43 (10%)	13 (12.0%)	30 ( 9.6%)	0.465
SYNE1	140 (33%)	35 (32.4%)	105 (33.5%)	0.906
SYNE2	78 (18%)	15 (13.9%)	63 (20.1%)	0.196
SYNJ2	43 (10%)	10 ( 9.3%)	33 (10.5%)	0.854
SYNPO2	62 (15%)	17 (15.7%)	45 (14.4%)	0.754
SYT10	43 (10%)	12 (11.1%)	31 ( 9.9%)	0.715
SZT2	59 (14%)	15 (13.9%)	44 (14.1%)	1
TACC2	107 (25%)	31 (28.7%)	76 (24.3%)	0.372
TAF1L	63 (15%)	24 (22.2%)	39 (12.5%)	0.0186
TANC2	45 (11%)	11 (10.2%)	34 (10.9%)	1
TBX15	44 (10%)	11 (10.2%)	33 (10.5%)	1
TCEB3B	49 (12%)	14 (13.0%)	35 (11.2%)	0.605
TCHHL1	56 (13%)	13 (12.0%)	43 (13.7%)	0.744
TDRD5	60 (14%)	15 (13.9%)	45 (14.4%)	1
TECTA	60 (14%)	16 (14.8%)	44 (14.1%)	0.874
TENM1	93 (22%)	18 (16.7%)	75 (24.0%)	0.139
TENM2	67 (16%)	20 (18.5%)	47 (15.0%)	0.446
TENM3	106 (25%)	29 (26.9%)	77 (24.6%)	0.7
TENM4	69 (16%)	14 (13.0%)	55 (17.6%)	0.294
TEP1	57 (14%)	16 (14.8%)	41 (13.1%)	0.628
TET1	50 (12%)	13 (12.0%)	37 (11.8%)	1
TEX15	61 (14%)	23 (21.3%)	38 (12.1%)	0.0259
THBS1	43 (10%)	8 ( 7.4%)	35 (11.2%)	0.357
THEMIS	53 (13%)	18 (16.7%)	35 (11.2%)	0.177
THSD7A	59 (14%)	14 (13.0%)	45 (14.4%)	0.872
THSD7B	150 (36%)	40 (37.0%)	110 (35.1%)	0.728
TIAM2	56 (13%)	16 (14.8%)	40 (12.8%)	0.623
TIE1	48 (11%)	9 ( 8.3%)	39 (12.5%)	0.294
TLL1	97 (23%)	28 (25.9%)	69 (22.0%)	0.428
TLN2	50 (12%)	12 (11.1%)	38 (12.1%)	0.864
TLR4	57 (14%)	19 (17.6%)	38 (12.1%)	0.191
TMC5	68 (16%)	22 (20.4%)	46 (14.7%)	0.174
TMEM132B	81 (19%)	20 (18.5%)	61 (19.5%)	0.888
TMEM132D	60 (14%)	17 (15.7%)	43 (13.7%)	0.633
TMEM200A	51 (12%)	17 (15.7%)	34 (10.9%)	0.23
TNC	56 (13%)	20 (18.5%)	36 (11.5%)	0.0715
TNN	60 (14%)	19 (17.6%)	41 (13.1%)	0.265
TNR	90 (21%)	30 (27.8%)	60 (19.2%)	0.0762
TNXB	80 (19%)	27 (25.0%)	53 (16.9%)	0.087
TP53	68 (16%)	18 (16.7%)	50 (16.0%)	0.88
TP63	75 (18%)	20 (18.5%)	55 (17.6%)	0.884
TPO	65 (15%)	18 (16.7%)	47 (15.0%)	0.757
TPTE	95 (23%)	32 (29.6%)	63 (20.1%)	0.0459
TRANK1	101 (24%)	29 (26.9%)	72 (23.0%)	0.434
TRERF1	46 (11%)	17 (15.7%)	29 ( 9.3%)	0.0737
TRHDE	81 (19%)	24 (22.2%)	57 (18.2%)	0.396
TRIO	46 (11%)	11 (10.2%)	35 (11.2%)	0.859
TRIOBP	55 (13%)	14 (13.0%)	41 (13.1%)	1
TRPC4	60 (14%)	21 (19.4%)	39 (12.5%)	0.0803
TRPC5	46 (11%)	13 (12.0%)	33 (10.5%)	0.721
TRPC6	47 (11%)	21 (19.4%)	26 ( 8.3%)	0.00248
TRPC7	47 (11%)	14 (13.0%)	33 (10.5%)	0.482
TRPM2	59 (14%)	13 (12.0%)	46 (14.7%)	0.63
TRPM6	69 (16%)	23 (21.3%)	46 (14.7%)	0.131
TRPV5	54 (13%)	13 (12.0%)	41 (13.1%)	0.868
TRRAP	78 (18%)	23 (21.3%)	55 (17.6%)	0.392
TSHZ2	59 (14%)	19 (17.6%)	40 (12.8%)	0.26
TTBK1	44 (10%)	9 ( 8.3%)	35 (11.2%)	0.469
TTN	336 (80%)	91 (84.3%)	245 (78.3%)	0.212
UBR4	73 (17%)	17 (15.7%)	56 (17.9%)	0.661
UBR5	46 (11%)	11 (10.2%)	35 (11.2%)	0.859
UGT2A3	43 (10%)	14 (13.0%)	29 ( 9.3%)	0.273
UGT2B15	44 (10%)	12 (11.1%)	32 (10.2%)	0.855
UGT2B28	45 (11%)	16 (14.8%)	29 ( 9.3%)	0.147
UGT2B4	47 (11%)	16 (14.8%)	31 ( 9.9%)	0.161
UGT3A1	44 (10%)	10 ( 9.3%)	34 (10.9%)	0.718
UNC13A	49 (12%)	16 (14.8%)	33 (10.5%)	0.228
UNC13C	122 (29%)	31 (28.7%)	91 (29.1%)	1
UNC5D	46 (11%)	15 (13.9%)	31 ( 9.9%)	0.283
UNC79	88 (21%)	26 (24.1%)	62 (19.8%)	0.341
USH2A	148 (35%)	43 (39.8%)	105 (33.5%)	0.245
USP26	45 (11%)	9 ( 8.3%)	36 (11.5%)	0.47
USP29	69 (16%)	19 (17.6%)	50 (16.0%)	0.763
USP34	43 (10%)	11 (10.2%)	32 (10.2%)	1
USP6	53 (13%)	16 (14.8%)	37 (11.8%)	0.405
USP9X	48 (11%)	15 (13.9%)	33 (10.5%)	0.38
UTRN	48 (11%)	15 (13.9%)	33 (10.5%)	0.38
VCAN	80 (19%)	20 (18.5%)	60 (19.2%)	1
VPS13A	55 (13%)	19 (17.6%)	36 (11.5%)	0.135
VPS13B	65 (15%)	19 (17.6%)	46 (14.7%)	0.537
VPS13C	58 (14%)	17 (15.7%)	41 (13.1%)	0.518
VPS13D	67 (16%)	14 (13.0%)	53 (16.9%)	0.364
VWA3B	48 (11%)	14 (13.0%)	34 (10.9%)	0.599
VWA8	44 (10%)	15 (13.9%)	29 ( 9.3%)	0.201
VWF	81 (19%)	19 (17.6%)	62 (19.8%)	0.673
WBSCR17	61 (14%)	18 (16.7%)	43 (13.7%)	0.526
WDFY3	61 (14%)	19 (17.6%)	42 (13.4%)	0.341
WDR49	53 (13%)	19 (17.6%)	34 (10.9%)	0.0912
WDR72	46 (11%)	17 (15.7%)	29 ( 9.3%)	0.0737
WNK3	43 (10%)	11 (10.2%)	32 (10.2%)	1
XDH	73 (17%)	18 (16.7%)	55 (17.6%)	0.884
XIRP1	72 (17%)	18 (16.7%)	54 (17.3%)	1
XIRP2	152 (36%)	47 (43.5%)	105 (33.5%)	0.081
YLPM1	47 (11%)	10 ( 9.3%)	37 (11.8%)	0.595
ZAN	93 (22%)	25 (23.1%)	68 (21.7%)	0.788
ZBBX	57 (14%)	18 (16.7%)	39 (12.5%)	0.327
ZDBF2	85 (20%)	21 (19.4%)	64 (20.4%)	0.89
ZEB1	50 (12%)	12 (11.1%)	38 (12.1%)	0.864
ZFHX3	56 (13%)	13 (12.0%)	43 (13.7%)	0.744
ZFHX4	138 (33%)	34 (31.5%)	104 (33.2%)	0.812
ZFPM2	79 (19%)	20 (18.5%)	59 (18.8%)	1
ZFYVE26	44 (10%)	10 ( 9.3%)	34 (10.9%)	0.718
ZIM3	45 (11%)	9 ( 8.3%)	36 (11.5%)	0.47
ZNF208	68 (16%)	17 (15.7%)	51 (16.3%)	1
ZNF229	48 (11%)	11 (10.2%)	37 (11.8%)	0.728
ZNF423	46 (11%)	13 (12.0%)	33 (10.5%)	0.721
ZNF462	47 (11%)	18 (16.7%)	29 ( 9.3%)	0.0498
ZNF536	80 (19%)	24 (22.2%)	56 (17.9%)	0.323
ZNF560	50 (12%)	19 (17.6%)	31 ( 9.9%)	0.0389
ZNF676	49 (12%)	10 ( 9.3%)	39 (12.5%)	0.486
ZNF711	43 (10%)	12 (11.1%)	31 ( 9.9%)	0.715
ZNF804A	90 (21%)	22 (20.4%)	68 (21.7%)	0.892
ZNF804B	49 (12%)	17 (15.7%)	32 (10.2%)	0.163
ZNF831	106 (25%)	29 (26.9%)	77 (24.6%)	0.7
ZNF99	62 (15%)	21 (19.4%)	41 (13.1%)	0.117
ZSWIM2	50 (12%)	20 (18.5%)	30 ( 9.6%)	0.0237
ZZEF1	58 (14%)	15 (13.9%)	43 (13.7%)	1

## Sheet: S7
geneA	geneB	Neither	AnotB	BnotA	Both	oddsRatio	pvalue	Tendency	log2OR
BRAF	NRAS	93	209	107	12	0.0502992	3.81598e-30	Mutual-exclusivity	-2.73409
BRAF	ARID2	163	188	37	33	0.773769	0.19738	Mutual-exclusivity	-0.194677
BRAF	CDKN2A	178	189	22	32	1.36887	0.178832	Co-occurrence	0.554704
NRAS	ARID2	257	94	45	25	1.51731	0.0869195	Co-occurrence	0.6936
NRAS	CDKN2A	263	104	39	15	0.972696	0.537404	Mutual-exclusivity	0.101241
ARID2	CDKN2A	306	61	45	9	1.00327	0.561596	Co-occurrence	0.141787

## Sheet: S8
Chemical compounds	P-value	FDR	avg.CIMP+	avg.CIMP-	Resistant|Sensitive
BMS.536924	1.29088e-14	1.78141e-12	2.86527	2.46261	resistant
DMOG	4.41336e-13	6.0463e-11	6.82423	6.74866	resistant
Lapatinib	1.4978e-12	2.03701e-10	4.29099	3.95482	resistant
CGP.60474	2.65133e-12	3.57929e-10	-1.33771	-1.63702	resistant
LFM.A13	7.87569e-12	1.05534e-09	6.32811	6.15451	resistant
Roscovitine	3.44983e-11	4.58827e-09	4.95202	4.91889	resistant
Sunitinib	6.84814e-11	9.03955e-09	3.81518	3.74128	resistant
Paclitaxel	1.41323e-10	1.85133e-08	-2.62934	-2.95821	resistant
CGP.082996	2.22733e-10	2.89553e-08	4.43852	4.27393	resistant
Rapamycin	9.16412e-10	1.18217e-07	0.24988	-0.0641197	resistant
PHA.665752	1.52176e-09	1.94785e-07	4.91253	4.82773	resistant
QS11	1.86827e-09	2.3727e-07	3.71234	4.00787	sensitive
FH535	1.48759e-08	1.87436e-06	1.92989	2.16076	sensitive
Gefitinib	4.2809e-08	5.35112e-06	2.33187	2.08277	resistant
PF.02341066	4.94877e-08	6.13648e-06	4.61384	4.47128	resistant
A.443654	6.12931e-08	7.53906e-06	-0.535779	-0.678867	resistant
AS601245	1.05908e-07	1.29208e-05	3.04336	3.25767	sensitive
IPA.3	3.04668e-07	3.68648e-05	5.86633	6.05133	sensitive
BMS.708163	3.29735e-07	3.95682e-05	4.98219	4.91724	resistant
RO.3306	3.66272e-07	4.35864e-05	4.78817	4.66835	resistant
WO2009093972	5.29789e-07	6.25151e-05	3.10756	2.92341	resistant
Erlotinib	5.70049e-07	6.66957e-05	4.4892	4.29978	resistant
VX.680	7.75724e-07	8.9984e-05	2.76215	2.59189	resistant
NVP.TAE684	8.99923e-07	0.000103491	1.61831	1.54394	resistant
PD.173074	2.30235e-06	0.000262468	4.15926	4.24772	sensitive
AZD6482	2.43758e-06	0.000275447	3.48509	3.46141	resistant
Dasatinib	3.95468e-06	0.000442925	1.8108	1.26652	resistant
Parthenolide	4.63705e-06	0.000514713	5.00234	4.9624	resistant
Elesclomol	4.80544e-06	0.000528598	-3.26041	-3.05319	sensitive
XMD8.85	6.60851e-06	0.000720328	3.61554	3.54437	resistant
SB590885	8.74012e-06	0.000943933	4.89675	5.0985	sensitive
BIRB.0796	9.0837e-06	0.000971956	5.87294	5.90304	sensitive
BX.795	9.11876e-06	0.000971956	2.5162	2.19808	resistant
NU.7441	1.23365e-05	0.00129534	3.53647	3.55934	sensitive
ABT.263	2.07104e-05	0.00215388	2.95721	3.01108	sensitive
Nilotinib	2.31408e-05	0.0023835	4.36625	4.41912	sensitive
Docetaxel	2.88395e-05	0.00294163	-5.22075	-5.44312	resistant
PLX4720	5.23778e-05	0.00529016	4.76508	4.94232	sensitive
Temsirolimus	5.23778e-05	0.00529016	-0.917188	-1.16739	resistant
Metformin	5.27499e-05	0.00529016	10.7438	10.6003	resistant
Bosutinib	5.44557e-05	0.00533665	3.14439	2.97875	resistant
WZ.1.84	6.33517e-05	0.00614511	5.71513	5.45627	resistant
SL.0101.1	7.59494e-05	0.00729114	5.70329	5.62216	resistant
Obatoclax.Mesylate	0.00010177	0.00966816	-0.952284	-0.730683	sensitive
BMS.509744	0.000112716	0.0105953	3.87829	3.76498	resistant
BMS.754807	0.000154135	0.0143345	1.26137	1.03003	resistant
AICAR	0.000281566	0.025904	8.47271	8.26619	resistant
GDC.0449	0.000312967	0.02848	5.7552	5.78206	sensitive
PAC.1	0.000316988	0.028529	3.51278	3.68502	sensitive
NSC.87877	0.000389508	0.0346662	6.67757	6.7227	sensitive
GNF.2	0.000667064	0.0587016	4.51226	4.45445	resistant
Midostaurin	0.000732657	0.0637412	0.842858	0.649092	resistant
Pazopanib	0.000804201	0.0691613	4.3756	4.45026	sensitive
BIBW2992	0.000809032	0.0691613	2.37513	2.23219	resistant
Z.LLNle.CHO	0.00087434	0.0734446	2.80057	2.67198	resistant
A.770041	0.00125126	0.103855	3.7223	3.54805	resistant
JNK.Inhibitor.VIII	0.00134892	0.110611	5.86658	5.89807	sensitive
Bortezomib	0.00147875	0.119779	-5.15671	-5.35676	resistant
PF.562271	0.00155675	0.12454	3.02063	2.9282	resistant
AZD7762	0.00208074	0.164378	0.208819	0.0384668	resistant
Doxorubicin	0.00214535	0.167337	-1.91967	-1.803	sensitive
Vinorelbine	0.00230546	0.17752	-3.65357	-3.52387	sensitive
Camptothecin	0.00247644	0.18821	-3.52582	-3.78244	resistant
Shikonin	0.00404773	0.30358	0.246194	0.256845	sensitive
KIN001.135	0.00448217	0.33168	5.97308	5.96018	resistant
KU.55933	0.0046241	0.337559	5.19268	5.11958	resistant
Vinblastine	0.00472097	0.33991	-3.93971	-4.08676	resistant
PD.0332991	0.00592938	0.420986	2.72018	2.5665	resistant
Etoposide	0.00670769	0.469538	1.9513	2.12917	sensitive
CCT018159	0.00858696	0.5925	3.46445	3.33154	resistant
GSK.650394	0.00882006	0.599764	4.07228	4.09964	sensitive
Salubrinal	0.0100243	0.671626	4.43221	4.40733	resistant
Lenalidomide	0.0117272	0.773997	5.46298	5.49397	sensitive
Bryostatin.1	0.0127306	0.82749	-1.21711	-1.25919	resistant
AKT.inhibitor.VIII	0.0131528	0.841778	3.57005	3.46631	resistant
AZ628	0.0138093	0.869983	3.0586	3.25838	sensitive
AZD.0530	0.0179828	1	3.88704	3.71722	resistant
Tipifarnib	0.0182667	1	2.23407	2.32773	sensitive
GW.441756	0.0197025	1	4.2686	4.2762	sensitive
CEP.701	0.0204567	1	0.105826	-0.00158288	resistant
MG.132	0.0237306	1	1.21888	1.36327	sensitive
Bleomycin	0.0295529	1	1.6874	1.85119	sensitive
AP.24534	0.0319255	1	1.85969	1.77363	resistant
FTI.277	0.0319255	1	3.60138	3.63427	sensitive
GW843682X	0.0392488	1	-2.06921	-2.20692	resistant
Cytarabine	0.0394072	1	0.779807	0.663937	resistant
Nutlin.3a	0.0395661	1	4.62819	4.80113	sensitive
Thapsigargin	0.0466562	1	-4.25767	-4.12412	sensitive
S.Trityl.L.cysteine	0.0482333	1	1.72058	1.67602	resistant
ZM.447439	0.0500487	1	2.8435	2.77044	resistant
Axitinib	0.0554176	1	3.46577	3.51858	sensitive
GDC0941	0.0554176	1	2.2379	2.19457	resistant
CMK	0.0555234	1	3.68866	3.6654	resistant
JNJ.26854165	0.0562683	1	2.86965	2.81632	resistant
NVP.BEZ235	0.0575646	1	-2.31976	-2.37172	resistant
BI.D1870	0.0631184	1	2.69065	2.62905	resistant
SB.216763	0.0633542	1	5.64182	5.59701	resistant
JW.7.52.1	0.0689812	1	-1.44755	-1.55924	resistant
ATRA	0.0754202	1	5.39458	5.43587	sensitive
JNK.9L	0.0902411	1	-0.116621	-0.0800626	sensitive
Embelin	0.105881	1	2.87508	2.88326	sensitive
AG.014699	0.117645	1	4.26706	4.18221	resistant
AMG.706	0.124204	1	4.19676	4.16515	resistant
AUY922	0.13339	1	-2.83413	-2.84906	resistant
PD.0325901	0.13642	1	0.217599	0.130982	resistant
BI.2536	0.163357	1	-1.54305	-1.61619	resistant
RDEA119	0.184064	1	2.47931	2.3366	resistant
Cyclopamine	0.207251	1	6.68843	6.6937	sensitive
ABT.888	0.208149	1	5.46127	5.45368	resistant
TW.37	0.208449	1	-0.50741	-0.569361	resistant
Pyrimethamine	0.244377	1	5.01264	4.96835	resistant
AZD.2281	0.251164	1	4.99625	4.92996	resistant
VX.702	0.252193	1	4.45969	4.48445	sensitive
MS.275	0.303908	1	0.968365	0.94187	resistant
BAY.61.3606	0.318168	1	2.62867	2.64979	sensitive
Vorinostat	0.326686	1	1.46459	1.40014	resistant
WH.4.023	0.406622	1	3.78231	3.70732	resistant
MK.2206	0.411328	1	2.85827	2.8629	sensitive
Gemcitabine	0.412273	1	-2.31158	-2.26104	sensitive
GSK269962A	0.436806	1	3.63585	3.62329	resistant
Bicalutamide	0.505121	1	4.42077	4.42657	sensitive
Epothilone.B	0.536894	1	-4.96016	-4.94821	sensitive
CHIR.99021	0.558434	1	4.77199	4.77379	sensitive
AZD8055	0.610269	1	0.452454	0.459327	sensitive
Imatinib	0.636666	1	4.92684	4.92981	sensitive
AZD6244	0.709273	1	3.04238	3.05342	sensitive
PF.4708671	0.718555	1	4.94587	4.94924	sensitive
X17.AAG	0.729748	1	-1.1165	-1.16424	resistant
EHT.1864	0.781437	1	4.73347	4.74482	sensitive
Methotrexate	0.802529	1	1.21344	1.20261	resistant
OSI.906	0.85033	1	3.66022	3.65028	resistant
CI.1040	0.857488	1	2.55649	2.57262	sensitive
Sorafenib	0.857488	1	3.91028	3.90683	resistant
Mitomycin.C	0.869878	1	-0.81584	-0.819006	resistant
Cisplatin	0.883609	1	3.40681	3.3942	resistant
CCT007093	0.899345	1	5.59527	5.59661	sensitive
Bexarotene	0.923679	1	4.76049	4.75573	resistant
X681640	0.942804	1	2.58716	2.58332	resistant
